# Supplementary material for: MetabR: an R script for linear model analysis of quantitative metabolomic data
Source: BMC Res Notes. 2012 Oct 30;5:596. doi: 10.1186/1756-0500-5-596 (PMC3532230; doi:10.1186/1756-0500-5-596)
Supplement: Additional file 1 — MetabR. MetabR program file. [file 1756-0500-5-596-S1.r]

##01291824 1844: all parameters added to GUI, but error saying subscript out of bounds

##01302012 1220: entire program works; next step is to improve layout 
##by organizing some widgets top to bottom within additional containers

##01302012 1643: pasted in new gWidgets code to organize layout.

##01302012 1955: trying to add help buttons 

##02082012 1315: haven't added help buttons; need to remove "(optional)" from tabs; 
##adding check box for either .csv or .txt file

##02082012 1509: added check box for using csv or txt files; added a try() to the aov step to prevent errors from
##insufficient data

##02082012 1616: tried to use pos.good and pos.bad to give pre- and post-norm data the same dimensions

##02082012 1653: removed "complete.cases" in abline in prevpost plotting

##02092012 0200: trying to fix prevpost plotting; metabR plots everything fine when I set parameters by script, but
##not when I use widgets; so I'm setting the widgets equal to their values, and trying the program

##02092012 0258: prevpost seems to be working; the key may have just been typing model terms in quotes in widgets;
##However, I'm not sure it's handling removing/adding terms to random.factors correctly; it actually is handling them
##correctly.  Now, I've noticed that metabR requires two data sets, and if only data 1 is selected, an error is returned.
##So, I'm fixing that.  Now I've fixed this bug by using a try function and if the result is class "try-error", 
##program doesn't try to read in data.neg. 

##02092012 1915: program now exports fold.changes and p.values

##02142012 0326: adding heatmap from normalized data; it works, but need to add parameters for user control

##02152012 1808: adding a check to determine if there are multiple levels of the random-effect variables...if 
##there are not (i.e., metabolite only detected on one run day), then the random-effect variable will be 
##excluded from the model so the metabolite is not added to the "bad.metabolites" list.

##02162012 2010: added check so that if there are not multiple levels of a random-effect variable for 
##a metabolite observed, the random-effect variable will not be included in the linear model

##02162012 2106: now any metabolites that pass lmer but return residuals = 0 will be discarded

##02272012 0230: adding font size options (cex...) to heatmap tab

##02272012 1137: additional heatmap options added; changed widget labels to sound nicer

##02282012 1500: adding "both" option to GUI window so user can opt to have printed only metabolites
##with significant fold-change and p-value; "both" has now been added and works with out error.

##02292012 0844: trying to make the normalization terms into drop-down checklist containing all column headings

##02292012 1258: made fixed.continuous a drop-down checklist using gcheckboxgroup and removed options to pick 
##fixed.categorical variables; now Group is automatically put into the normalization model

##02292012 1551: making random.factors into a drop-down checklist; working now

##02292012 1713: some metabolites are getting by with yielding all residuals equal nearly zero and are then 
##yielding extremely low p-values, whicha are artificial; trying to make a rule to eliminate these

##03012012 1120: changed heatmap colors to blue-black-red; trying to add a "back" button so user doesn't have
##to re-load program in order to run on different data sets; actually that will have to wait for later 
##after I get my GST retreat poster printed

##03042012 1700: trying to fix problem with an error if a second data file is not selected; somehow 
##this is no longer producing an error; working on adding "back" button

##03062012 1039: trying to fix problem when there are no variables selected for normalization; seeing if only
##including "Group" results in the original, un-normalized data; it does yield the exact same original data; changed
##if statement to...if (length(fixed.continuous)!=0)

##03142012 1827: transposed heatmap (columns are now rows, vice versa)

##04092012 1235: zero-centered data for heatmap in order to point out differences 

##04092012 1612: trying to improve prevpost plot so that legend stays out out
##of the way of the plot

##04112012 1111: continuing trying to improve prev.post plot; taking parts of function "legend" in order to
## calculate what y position the top of the legend would be and then adjusting the plot window accordingly		 

##04112012 2330: added code to prevpost plots to place legend in location so that it doesn't overlap any data points

##04122012 1452: prevpost plots finally look good with legend out of the way of data points

##04132012 0906: for some unknown reason, prevpost plot in the first plot made is putting legend 
##flush against top of window, which is not consistent with the others; this is now fixed

##05012012 0000: need to set criteria for number of replicates to minimum of 3, because for n=2 
##the CI bars drawn take into account "n-1" 

##05112012 0301: working on setting criteria for minimum number of replicates to 3; it's working now. Also, I had misinterpreted
#an error in heatmap.2 function.  Missing values are allowed, but only NA and not NaN.  Now NaNs are replaced by NAs
#and the heatmap works with complete data; don't have to remove metabolites with some or too many NAs anymore.  It looks like 
#the clustering is much better.  Lastest version: this criteria occurs right after anova so occuring together are
#criteria that for each metabolite, all p-values are not NaN and at least two treatment groups have at least 3 data points

##05122012 1635: svalue(nb)=1 to make first tab the one that is visible; also added if statement
##to replace NA with 0 if there are too many NAs to draw the heatmap

##05132012 1401: improving mean plots.  For treatment groups with only 3 replicates, they should be replaced with NA
##because CI bars are artificially large and are not valid, and they screw up the plotting window.

##05152012 0929: mean plots are improved.  prevpost isn't 100% adaptive to number of treatment groups.  the plotting isn't working
##currently because I'm working through it to fix it.  I think I need to put legend outside of plotting space, using layout()
##and making it essentially another plotting object in the third space

##05182012 1320: dropped in improved prevplot section, seeing if it works

##05182012 1008: prevplot looks good now, just a little tall and narrow plotting area; forgot to copy in heatmap 
##writing .csv files section, so it is added to this version

##05222012 0001: making same changes to residual plot as for pre vs post normalization--putting legend outside
##of plotting region

##05242012 1424: adding check.names=FALSE to reading in data so numbers won't have "X" 
##placed in front of them.

##05252012 1000: added improved residual plot code to program with better legend

##08082012 0028: added qvalues option

##08122012 1940: qvalues option seems to be working

##08122012 2327: made minor rearrangement to "required" tab GUI layout

##08132012 0039: adding write q-values and print q-values in console

##08202012 1045: there was a weird problem with "as.numeric" not coercing vectors to numeric.
##I had to use "options(stringsAsFactors = FALSE)" to get around it.  This only happened in the 
##mean plot section of the program, number 7, to my knowledge. 

##08232012 1036: adding previously written script that produces a Pathway Projector input file

##08272012 0951: added Pathway Projector script and GUI widgets

##08302012 1857: updated to R 15.1 to check compatibility--qvalue package wasn't found because 
##Bioconductor repository must first be selected; added setRepositories() command so the user
##must now click on "BioC software"

##08312012 0240: added "as.factor" everywhere "levels" was used because an error was returned 
##when MetabR was re-run without re-opening R 

install.packages(pkgs=c("lme4", "gplots", "R.oo", "lawstat", "gWidgetsRGtk2", "gWidgets"))

library(gWidgets)

setRepositories()
install.packages("qvalue")

data.pos="NULL"
data.neg="NULL"

d = ggroup(container=gwindow("MetabR--Data input"), horizontal=FALSE)
file.type.label=glabel("File type", container=d)
file.type=gradio(c("csv", "txt"), selected=1, horizontal=TRUE, container=d) 

file.label=glabel("Data files",container=d)

data.pos.group=ggroup(container=d, horizontal=TRUE)
btn.pos <- gbutton(
	text 		= "Data 1", 
	container 	= data.pos.group,
	handler	= function (...) data.pos<<-gfile("Select a file",type="open")
)

data.neg.group=ggroup(container=d, horizontal=TRUE)
btn.neg <- gbutton(
	text 		= "Data 2", 
	container 	= data.neg.group,
	handler	= function (...) data.neg<<-gfile("Select a file",type="open")
)
btn.neg.clear=gbutton(
	text		= "Clear Data 2",
	container	= data.neg.group,
	handler	= function(...) data.neg<<-"NULL"
)


col.start.label <- glabel("Column of first data measurement", container = d)
col.start.group=ggroup(container=d, horizontal=TRUE)
col.start <- gedit("7", container = d, width=10, coerce.with=as.numeric)

ok = gbutton(text="OK", container=d,handler = function (...)
	{ 
		col.start=svalue(col.start)	
		#options(show.error.messages=FALSE)
		#try.neg	= try(data.neg)
		#options(show.error.messages=TRUE)
		file.type	= svalue(file.type)
		if (file.type=="csv")
		{
			data.pos <<- read.csv(file=data.pos, header=TRUE, row.names=1, sep=",", check.names=FALSE)
			#if (class(try.neg)!="try-error")
			if (data.neg!="NULL")
			{
				data.neg <<- read.csv(file=data.neg, header=TRUE, row.names=1, sep=",", check.names=FALSE)
			}
		}else	{
				data.pos <<- read.table(file=data.pos, header=TRUE, row.names=1, check.names=FALSE)
				#if (class(try.neg)!="try-error")
				if (data.neg!="NULL")
				{
					data.neg <<- read.table(file=data.neg, header=TRUE, row.names=1, check.names=FALSE)
				}
			}
		#if (class(try.neg)=="try-error"){data.neg<<-NULL}
		#dispose(d)

###############################################################################################################################
###############################################################################################################################
##Begining of MetabR GUI and function


w <- gwindow("MetabR", width=800, height=300)
nb <- gnotebook(tab.pos=2, container=w)

##Required parameters##

required.tab = ggroup(container=nb, label="Required", use.scrollwindow = TRUE, horizontal=TRUE)  

required.1=gframe(container=required.tab, horizontal=FALSE)
fixed.continuous.label <- glabel("Fixed-effect variables", container=required.1)
fixed.continuous = gcheckboxgroup(colnames(data.pos)[3:(col.start-2)], container=required.1, use.table=TRUE, coerce.with=svalue)

random.factors.label <- glabel("Random-effect variables", container = required.1)

random.factors = gcheckboxgroup(colnames(data.pos)[3:(col.start-2)], container=required.1, use.table=TRUE, coerce.with=svalue)

required.2=gframe(container=required.tab, horizontal=FALSE)
criterion.label=glabel("Criterion", container=required.2)
criterion=gradio(c("Pval", "Qval", "Fold-change", "Pval+Fold-change", "Qval+Fold-change"), selected=1, horizontal=FALSE, container=required.2)
plot.choice.label=glabel("Mean plot choice", container=required.2)
plot.choice=gradio(c("Pval", "Qval"), selected=1, horizontal=FALSE, container=required.2)

required.3 = gframe(container=required.tab, horizontal=FALSE)
log.base.label <- glabel("Log base", container = required.3)
log.base <- gedit("2", container = required.3, width=10, coerce.with=as.numeric)
f.cutoff.label <- glabel("Fold-change cutoff", container = required.3)
f.cutoff<- gedit("1.5", container = required.3, width=10, coerce.with=as.numeric)
p.cutoff.label <- glabel("P or Q cutoff", container = required.3)
p.cutoff<- gedit("0.05", container = required.3, width=10, coerce.with=as.numeric)
output.label <- glabel("Output", container = required.3)
output<- gedit("Exp1", container = required.3)


##Mean plot tab (optional)##

meanplot.tab = ggroup(container=nb, label="Mean plot", use.scrollwindow = FALSE, horizontal=TRUE)   

meanplot.1=gframe(container=meanplot.tab, horizontal=FALSE)
las.mean.label <- glabel("las", container = meanplot.1)
las.mean<- gedit("3", container = meanplot.1, width=1, coerce.with=as.numeric)
cex.mean.label <- glabel("cex (par)", container = meanplot.1)
cex.mean<- gedit("1", container = meanplot.1, width=1, coerce.with=as.numeric)
cex.axis.mean.label <- glabel("cex.axis", container = meanplot.1)
cex.axis.mean<- gedit("1.2", container = meanplot.1, width=1, coerce.with=as.numeric)
cex.lab.mean.label <- glabel("cex.lab", container = meanplot.1)
cex.lab.mean<- gedit("1.2", container = meanplot.1, width=1, coerce.with=as.numeric)

meanplot.2=gframe(container=meanplot.tab, horizontal=FALSE)
cex.main.mean.label <- glabel("cex.main", container = meanplot.2)
cex.main.mean<- gedit("1.2", container = meanplot.2, coerce.with=as.numeric, width=1)
cex.sub.mean.label <- glabel("cex.sub", container = meanplot.2)
cex.sub.mean<- gedit("1.2", container = meanplot.2, coerce.with=as.numeric, width=1)
mex.mean.label <- glabel("mex", container = meanplot.2)
mex.mean<- gedit("1.2", container = meanplot.2, coerce.with=as.numeric, width=1)
cex.mean.charsize.label <- glabel("cex (text)", container = meanplot.2)
cex.mean.charsize<- gedit("1.2", container = meanplot.2, coerce.with=as.numeric, width=1)

meanplot.3=gframe(container=meanplot.tab, horizontal=FALSE)
height.mean.label <- glabel("height", container = meanplot.3)
height.mean<- gedit("7", container = meanplot.3, coerce.with=as.numeric, width=10)
width.mean.label <- glabel("width", container = meanplot.3)
width.mean<- gedit("7", container = meanplot.3, coerce.with=as.numeric, width=10)
mfrow.mean.label <- glabel("mfrow", container = meanplot.3)
mfrow.mean<- gedit("c(1,1)", container = meanplot.3, coerce.with=svalue, width=10)
mar.mean.label <- glabel("mar", container = meanplot.3)
mar.mean<- gedit("c(6,4,3,1)", container = meanplot.3, coerce.with=svalue, width=10)


##Residual plot##	

residual.tab = ggroup(container=nb, label="Residual plot, unlabeled", horizontal=TRUE)   

residual.1=gframe(container=residual.tab, horizontal=FALSE)
las.summaryplot.label <- glabel("las", container = residual.1)
las.summaryplot<- gedit("3", container = residual.1, coerce.with=as.numeric, width=10)
cex.summaryplot.label <- glabel("cex", container = residual.1)
cex.summaryplot<- gedit("1", container = residual.1, coerce.with=as.numeric, width=10)
cex.axis.summaryplot.label <- glabel("cex.axis", container = residual.1)
cex.axis.summaryplot<- gedit("1.2", container = residual.1, coerce.with=as.numeric, width=10)
cex.lab.summaryplot.label <- glabel("cex.lab", container = residual.1)
cex.lab.summaryplot<- gedit("1.2", container = residual.1, coerce.with=as.numeric, width=10)
cex.main.summaryplot.label <- glabel("cex.main", container = residual.1)
cex.main.summaryplot<- gedit("1.2", container = residual.1, coerce.with=as.numeric, width=10)

residual.2=gframe(container=residual.tab, horizontal=FALSE)
cex.sub.summaryplot.label <- glabel("cex.sub", container = residual.2)
cex.sub.summaryplot<- gedit("1.2", container = residual.2, coerce.with=as.numeric, width=10)
mex.summaryplot.label <- glabel("mex", container = residual.2)
mex.summaryplot<- gedit("1", container = residual.2, coerce.with=as.numeric, width=10)
height.summaryplot.label <- glabel("height", container = residual.2)
height.summaryplot<- gedit("7", container = residual.2, coerce.with=as.numeric, width=10)
width.summaryplot.label <- glabel("width", container = residual.2)
width.summaryplot<- gedit("20", container = residual.2, coerce.with=as.numeric, width=10)
mar.summaryplot.label <- glabel("mar", container = residual.2)
mar.summaryplot<- gedit("c(6,4,5,1)", container = residual.2, coerce.with=svalue, width=10)


##Summary Plot with metabolite names##

residual.labeled.tab = ggroup(container=nb, label="Residual plot, labeled", horizontal=TRUE)   

residual.labeled.1=gframe(container=residual.labeled.tab, horizontal=FALSE)
las.summaryplot.labeled.label <- glabel("las", container = residual.labeled.1)
las.summaryplot.labeled<- gedit("3", container = residual.labeled.1, coerce.with=as.numeric, width=10)
cex.summaryplot.labeled.label <- glabel("cex", container = residual.labeled.1)
cex.summaryplot.labeled<- gedit("1", container = residual.labeled.1, coerce.with=as.numeric, width=10)
cex.axis.summaryplot.labeled.label <- glabel("cex.axis", container = residual.labeled.1)
cex.axis.summaryplot.labeled<- gedit("1.2", container = residual.labeled.1, coerce.with=as.numeric, width=10)
cex.lab.summaryplot.labeled.label <- glabel("cex.lab", container = residual.labeled.1)
cex.lab.summaryplot.labeled<- gedit("1.2", container = residual.labeled.1, coerce.with=as.numeric, width=10)
cex.main.summaryplot.labeled.label <- glabel("cex.main", container = residual.labeled.1)
cex.main.summaryplot.labeled<- gedit("1.2", container = residual.labeled.1, coerce.with=as.numeric, width=10)

residual.labeled.2=gframe(container=residual.labeled.tab, horizontal=FALSE)
cex.sub.summaryplot.labeled.label <- glabel("cex.sub", container = residual.labeled.2)
cex.sub.summaryplot.labeled<- gedit("1", container = residual.labeled.2, coerce.with=as.numeric, width=10)
mex.summaryplot.labeled.label <- glabel("mex", container = residual.labeled.2)
mex.summaryplot.labeled<- gedit("1", container = residual.labeled.2, coerce.with=as.numeric, width=10)
height.summaryplot.labeled.label <- glabel("height", container = residual.labeled.2)
height.summaryplot.labeled<- gedit("15", container = residual.labeled.2, coerce.with=as.numeric, width=10)
width.summaryplot.labeled.label <- glabel("width", container = residual.labeled.2)
width.summaryplot.labeled<- gedit("200", container = residual.labeled.2, coerce.with=as.numeric, width=10)
mar.summaryplot.labeled.label <- glabel("mar", container = residual.labeled.2)
mar.summaryplot.labeled<- gedit("c(20,4,5,1)", container = residual.labeled.2, coerce.with=svalue, width=10)


##Pre- vs. post-normalization plots##

prevpost.tab = ggroup(container=nb, label="Pre- vs. post-normalization plots", horizontal=TRUE)   

prevpost.1=gframe(container=prevpost.tab, horizontal=FALSE)
las.prevpost.label <- glabel("las", container = prevpost.1)
las.prevpost <- gedit("3", container = prevpost.1, coerce.with=as.numeric, width=10)
cex.prevpost.label <- glabel("cex", container = prevpost.1)
cex.prevpost <- gedit("1", container = prevpost.1, coerce.with=as.numeric, width=10)
cex.axis.prevpost.label <- glabel("cex.axis", container = prevpost.1)
cex.axis.prevpost <- gedit("1.2", container = prevpost.1, coerce.with=as.numeric, width=10)
cex.lab.prevpost.label <- glabel("cex.lab", container = prevpost.1)
cex.lab.prevpost <- gedit("1.2", container = prevpost.1, coerce.with=as.numeric, width=10)
cex.main.prevpost.label <- glabel("cex.main", container = prevpost.1)
cex.main.prevpost <- gedit("1.2", container = prevpost.1, coerce.with=as.numeric, width=10)
cex.sub.prevpost.label <- glabel("cex.sub", container = prevpost.1)
cex.sub.prevpost <- gedit("1", container = prevpost.1, coerce.with=as.numeric, width=10)


prevpost.2=gframe(container=prevpost.tab, horizontal=FALSE)
mex.prevpost.label <- glabel("mex", container = prevpost.2)
mex.prevpost <- gedit("1", container = prevpost.2, coerce.with=as.numeric, width=10)
height.prevpost.label <- glabel("height", container = prevpost.2)
height.prevpost <- gedit("3", container = prevpost.2, coerce.with=as.numeric, width=10)
width.prevpost.label <- glabel("width", container = prevpost.2)
width.prevpost <- gedit("6", container = prevpost.2, coerce.with=as.numeric, width=10)
mfrow.prevpost.label <- glabel("mfrow", container = prevpost.2)
mfrow.prevpost <- gedit("c(1,2)", container = prevpost.2, coerce.with=svalue, width=10)
mar.prevpost.label <- glabel("mar", container = prevpost.2)
mar.prevpost<- gedit("c(6,4,5,1)", container = prevpost.2, coerce.with=svalue, width=10)


##Levene test parameters##	
levene.tab = ggroup(container=nb, label="Levene test", horizontal=TRUE)   

levene.1=gframe(container=levene.tab, horizontal=FALSE)
location.choice.label <- glabel("location", container = levene.1)
location.choice <- gedit("median", container = levene.1, coerce.with=as.character)
trim.alpha.choice.label <- glabel("trim.alpha", container = levene.1)
trim.alpha.choice <- gedit("0", container = levene.1, coerce.with=as.numeric)
bootstrap.choice.label <- glabel("bootstrap", container = levene.1)
bootstrap.choice <- gedit("FALSE", container = levene.1, coerce.with=as.character)

levene.2=gframe(container=levene.tab, horizontal=FALSE)
num.bootstrap.choice.label <- glabel("num.bootstrap", container = levene.2)
num.bootstrap.choice <- gedit("1000", container = levene.2, coerce.with=as.numeric)
kruskal.test.choice.label <- glabel("kruskal.test", container = levene.2)
kruskal.test.choice <- gedit("FALSE", container = levene.2, coerce.with=as.character)
correction.method.choice.label <- glabel("correction.method", container = levene.2)
correction.method.choice <- gedit("none", container = levene.2, coerce.with=as.character)

##Heatmap parameters##
heatmap.tab = ggroup(container=nb, label="Heatmap", horizontal=TRUE)

heatmap.1=gframe(container=heatmap.tab, horizontal=FALSE)
las.heatmap.label <- glabel("las", container = heatmap.1)
las.heatmap<- gedit("0", container = heatmap.1, coerce.with=as.numeric, width=10)
cex.heatmap.label <- glabel("cex", container = heatmap.1)
cex.heatmap<- gedit("1", container = heatmap.1, coerce.with=as.numeric, width=10)
cex.axis.heatmap.label <- glabel("cex.axis", container = heatmap.1)
cex.axis.heatmap<- gedit("1", container = heatmap.1, coerce.with=as.numeric, width=10)
cex.lab.heatmap.label <- glabel("cex.lab", container = heatmap.1)
cex.lab.heatmap<- gedit("1", container = heatmap.1, coerce.with=as.numeric, width=10)
cex.main.heatmap.label <- glabel("cex.main", container = heatmap.1)
cex.main.heatmap<- gedit("1", container = heatmap.1, coerce.with=as.numeric, width=10)

heatmap.2=gframe(container=heatmap.tab, horizontal=FALSE)
cex.sub.heatmap.label <- glabel("cex.sub", container = heatmap.2)
cex.sub.heatmap<- gedit("1", container = heatmap.2, coerce.with=as.numeric, width=10)
mex.heatmap.label <- glabel("mex", container = heatmap.2)
mex.heatmap<- gedit("1", container = heatmap.2, coerce.with=as.numeric, width=10)
height.heatmap.label <- glabel("height", container = heatmap.2)
height.heatmap<- gedit("7", container = heatmap.2, coerce.with=as.numeric, width=10)
width.heatmap.label <- glabel("width", container = heatmap.2)
width.heatmap<- gedit("7", container = heatmap.2, coerce.with=as.numeric, width=10)
margins.heatmap.label <- glabel("margins", container = heatmap.2)
margins.heatmap<- gedit("c(10,10)", container = heatmap.2, coerce.with=svalue, width=10)

##Pathway Projector file parameters##
pp.tab = ggroup(container=nb, label="Pathway Projector", horizontal=TRUE)

pp.1 = gframe(container = pp.tab, horizontal = FALSE)
treatment.label = glabel("Treatment Group", container = pp.1)
treatment = gradio(levels(as.factor(data.pos$Group)), container = pp.1, selected = 1, use.table = TRUE, coerce.with=svalue )
control.label = glabel("Control Group", container = pp.1)
control = gradio(levels(as.factor(data.pos$Group)), container = pp.1, selected = 2, use.table = TRUE, coerce.with=svalue )
dot.size.label = glabel("Dot Size", container = pp.1)
dot.size = gedit("80", container = pp.1, coerce.with = svalue, width = 10)
criterionPP.label = glabel("Criterion", container = pp.1, horizontal = FALSE)
criterionPP = gradio(c("Pval", "Qval", "Fold-change", "Pval+Fold-change", "Qval+Fold-change"), 
	selected=1, horizontal=FALSE, container = pp.1, coerce.with = svalue)
PPchoice.label = glabel("Plot label", container = pp.1)
PPchoice = gradio(c("Pval", "Qval"), container = pp.1, selected = 1, horizontal = TRUE, coerce.with = svalue) 


pp.2 = gframe(container = pp.tab, horizontal = FALSE)

t1.frame = gframe(container = pp.2, horizontal = FALSE)
t1.label = glabel("Threshold 1", container = t1.frame)
t1pq.frame = gframe(container = t1.frame, horizontal = TRUE)
t1pq.label = glabel("P or Q", container = t1pq.frame)
t1pq = gedit("0.05", container = t1pq.frame, coerce.with = as.numeric, width = 10)
t1f.frame = gframe(container = t1.frame, horizontal = TRUE)
t1f.label = glabel("Fold-change", container = t1f.frame)
t1f = gedit("1.5", container = t1f.frame, coerce.with = as.numeric, width = 10)

t2.frame = gframe(container = pp.2, horizontal = FALSE)
t2.label = glabel("Threshold 2", container = t2.frame)
t2pq.frame = gframe(container = t2.frame, horizontal = TRUE)
t2pq.label = glabel("P or Q", container = t2pq.frame)
t2pq = gedit("0.05", container = t2pq.frame, coerce.with = as.numeric, width = 10)
t2f.frame = gframe(container = t2.frame, horizontal = TRUE)
t2f.label = glabel("Fold-change", container = t2f.frame)
t2f = gedit("2.0", container = t2f.frame, coerce.with = as.numeric, width = 10)

t3.frame = gframe(container = pp.2, horizontal = FALSE)
t3.label = glabel("Threshold 3", container = t3.frame)
t3pq.frame = gframe(container = t3.frame, horizontal = TRUE)
t3pq.label = glabel("P or Q", container = t3pq.frame)
t3pq = gedit("0.05", container = t3pq.frame, coerce.with = as.numeric, width = 10)
t3f.frame = gframe(container = t3.frame, horizontal = TRUE)
t3f.label = glabel("Fold-change", container = t3f.frame)
t3f = gedit("3.0", container = t3f.frame, coerce.with = as.numeric, width = 10)

fontsizePP.label = glabel("Font Size", container = pp.2)
fontsizePP = gedit("80", container = pp.2, coerce.with = svalue, width = 10)

svalue(nb)=1

btn.run <- gbutton(text = "Run", container = required.tab,
	handler = function(...)	
	{ 	
		criterion		= svalue(criterion)
		plot.choice		= svalue(plot.choice)
		log.base		<<- svalue(log.base)
		f.cutoff		= svalue(f.cutoff)
		p.cutoff		= svalue(p.cutoff)
		random.factors	<<- svalue(random.factors)
		fixed.continuous	<<- svalue(fixed.continuous)
		output		= svalue(output)
		
		las.mean		= svalue(las.mean)	
		cex.mean		= svalue(cex.mean)			
		cex.axis.mean	= svalue(cex.axis.mean)			
		cex.lab.mean	= svalue(cex.lab.mean)			 
		cex.main.mean	= svalue(cex.main.mean)			
		cex.sub.mean	= svalue(cex.sub.mean)			
		mex.mean		= svalue(mex.mean)			
		cex.mean.charsize = svalue(cex.mean.charsize)	
		height.mean		= svalue(height.mean)
		width.mean		= svalue(width.mean)				 
		
		las.prevpost	= svalue(las.prevpost)			
		cex.prevpost	= svalue(cex.prevpost)
		cex.axis.prevpost	= svalue(cex.axis.prevpost)
		cex.lab.prevpost	= svalue(cex.lab.prevpost)			 
		cex.main.prevpost	= svalue(cex.main.prevpost)
		cex.sub.prevpost	= svalue(cex.sub.prevpost)
		mex.prevpost	= svalue(mex.prevpost)
		height.prevpost	= svalue(height.prevpost)
		width.prevpost	= svalue(width.prevpost)

		las.summaryplot		= svalue(las.summaryplot)			
		cex.summaryplot		= svalue(cex.summaryplot)
		cex.axis.summaryplot	= svalue(cex.axis.summaryplot)
		cex.lab.summaryplot	= svalue(cex.lab.summaryplot)
		cex.main.summaryplot	= svalue(cex.main.summaryplot)
		cex.sub.summaryplot	= svalue(cex.sub.summaryplot)
		mex.summaryplot		= svalue(mex.summaryplot)		
		height.summaryplot	= svalue(height.summaryplot)
		width.summaryplot		= svalue(width.summaryplot)
	
		las.summaryplot.labeled		= svalue(las.summaryplot.labeled)			
		cex.summaryplot.labeled 	= svalue(cex.summaryplot.labeled)
		cex.axis.summaryplot.labeled	= svalue(cex.axis.summaryplot.labeled)		
		cex.lab.summaryplot.labeled	= svalue(cex.lab.summaryplot.labeled)
		cex.main.summaryplot.labeled	= svalue(cex.main.summaryplot.labeled)
		cex.sub.summaryplot.labeled	= svalue(cex.sub.summaryplot.labeled)			
		mex.summaryplot.labeled		= svalue(mex.summaryplot.labeled)			
		height.summaryplot.labeled 	= svalue(height.summaryplot.labeled) 		 
		width.summaryplot.labeled 	= svalue(width.summaryplot.labeled)

		mfrow.mean			= svalue(mfrow.mean)		
		mar.mean			= svalue(mar.mean)	 
		mfrow.prevpost		= svalue(mfrow.prevpost)	
		mar.prevpost		= svalue(mar.prevpost)
		mar.summaryplot		= svalue(mar.summaryplot)	
		mar.summaryplot.labeled = svalue(mar.summaryplot.labeled)

		location.choice 			= svalue(location.choice) 
		trim.alpha.choice 		= svalue(trim.alpha.choice)
		bootstrap.choice 			= svalue(bootstrap.choice)
		num.bootstrap.choice 		= svalue(num.bootstrap.choice)
		kruskal.test.choice 		= svalue(kruskal.test.choice)
		correction.method.choice 	= svalue(correction.method.choice)

		margins.heatmap	= svalue(margins.heatmap)
		las.heatmap		= svalue(las.heatmap)			
		cex.heatmap		= svalue(cex.heatmap)
		cex.axis.heatmap	= svalue(cex.axis.heatmap)
		cex.lab.heatmap	= svalue(cex.lab.heatmap)
		cex.main.heatmap	= svalue(cex.main.heatmap)
		cex.sub.heatmap	= svalue(cex.sub.heatmap)
		mex.heatmap		= svalue(mex.heatmap)		
		height.heatmap	= svalue(height.heatmap)
		width.heatmap	= svalue(width.heatmap)

		treatment		= svalue(treatment)
		control		= svalue(control)
		dot.size		= svalue(dot.size)
		fontsizePP		= svalue(fontsizePP)
		criterionPP		= svalue(criterionPP)
		PPchoice		= svalue(PPchoice)
		t1pq 			= svalue(t1pq)
		t1f			= svalue(t1f)
		t2pq 			= svalue(t2pq)
		t2f			= svalue(t2f)
		t3pq 			= svalue(t3pq)
		t3f			= svalue(t3f)
###############################################################################################################################
###############################################################################################################################

time=paste(paste(Sys.Date(), "_", format(Sys.time(),"%H%M"), sep="" ) )


#######
## 1 ##
#######
##Log-transform ion counts if specified by the user.
##########################################################################

if (mode(log.base)=="numeric" && !is.na(log.base))
{
	data.pos=cbind(data.pos[,1:(col.start-2)], log( as.matrix(data.pos[,(col.start-1):ncol(data.pos)]), log.base ))
	if (mode(data.neg)=="list")
	{data.neg=cbind(data.neg[,1:(col.start-2)], log( as.matrix(data.neg[,(col.start-1):ncol(data.neg)]), log.base )) }
} 

#######
## 2 ##
#######
##Use user-specified random- and fixed-effect model terms to construct either a lmer or lm model.  Use 
##function "lmer" from package "lme4", or "lm" for each metabolite, predicting metabolite level using 
##fixed-effect and random-effect variables; then add residuals to each group mean.
################################################################################################ 
##normalize negative mode metabolites 

library(lme4)
data.adj.neg<-c()

if (mode(data.neg)=="list")
{
group.test.1=c()
names.neg.2=c()
names.neg=colnames(data.neg[(col.start-1):ncol(data.neg)])
neg.good=c()
neg.bad=c()
	for (i in (col.start-1):ncol(data.neg))
	{
			lmer.data<-as.data.frame(data.neg[,c(1:(col.start-2),i)])
			colnames(lmer.data) = c(colnames(data.neg[1:(col.start-2)]), "Metabolite")

#######################################################################################################################

if (length(fixed.continuous)!=0)
{
	fixed.continuous.model="+"
	for (yy in 1:length(fixed.continuous))
	{
		if (yy<length(fixed.continuous))
			{
				fixed.continuous.model=paste(fixed.continuous.model, "as.numeric(as.vector(", fixed.continuous[yy], "))", "+", sep="")
			}else
			{
				fixed.continuous.model=paste(fixed.continuous.model, "as.numeric(as.vector(", fixed.continuous[yy], "))", sep="")
			}
	}	
}else
{
	fixed.continuous.model=c()	
}

#if ( mode(fixed.categorical)=="character" )
#{
#	fixed.categorical.model=c("+")
#	for (yy in 1:length(fixed.categorical))
#	{
#		if (yy<length(fixed.categorical))
#			{
#				fixed.categorical.model=paste(fixed.categorical.model, "as.factor(", fixed.categorical[yy], ")", "+", sep="")
#			}else
#			{
#				fixed.categorical.model=paste(fixed.categorical.model, "as.factor(", fixed.categorical[yy], ")", sep="")
#			}
#	}	
#}else
#{
#	fixed.categorical.model=c()
#}

if ( length(random.factors)!=0 )
{
	r.include=c()
	for (r in random.factors)
	{
		r.levels.good=c()
		for (rr in levels(lmer.data[,r]))
		{
			if ( all(is.na(lmer.data[which(lmer.data[,r]==rr),"Metabolite"]))=="FALSE" )	
			{r.levels.good=c(r.levels.good, rr)}
			
		}
		if (length(r.levels.good)>=2)
		{r.include=c(r.include, r)}

	}
	if (mode(r.include)=="character")
	{
		random.model="+"
		for (yy in 1:length(r.include))
		{
			if (yy<length(r.include))
				{
					random.model=paste(random.model, "(1|", r.include[yy], ")", "+", sep="")
				}else
				{
					random.model=paste(random.model, "(1|", r.include[yy], ")", sep="")
				}
	
		}
	
		model.type="LMER"
	}else	{
			random.model=c()
			model.type="LM"
		}	
	


}else{
	random.model=c()
	model.type="LM"
	}
linear.model<<-paste("as.numeric(as.vector(Metabolite)) ~ 1", "+ as.factor(Group)", fixed.continuous.model, random.model, sep="")
model.type<<-model.type
#######################################################################################################################
			options(show.error.messages=FALSE)
			if (model.type=="LMER") 
			{
				fit = try( lmer(formula=linear.model, data=lmer.data, contrasts=FALSE, model=TRUE) )
			}else { fit = try( lm(formula=linear.model, data=lmer.data) ) }

			options(show.error.messages=TRUE)

			if (mode(fit)=="character")
			{	
				neg.bad=c(neg.bad, i)
			}else	{
					check.result="yes"
					if (model.type=="LMER")
					{
						if ( is.na(fit@deviance[2]) ) {check.result="no" } 
					}else	{ 
							if ( all(residuals(fit)==0) )  { check.result="no" } 
						}	
					n=c()
					for (j in levels(lmer.data$Group))
					{
						n = c(n,length(which(!is.na(lmer.data[which(lmer.data$Group==j),"Metabolite"]))) )
					}


					if (check.result=="no" )
					{
						neg.bad=c(neg.bad,i)
					}else	{
							neg.good=c(neg.good, i)				
							fit.res=vector(mode="character", nrow(lmer.data))
							fit.res[which(!is.na(data.neg[,i]))]=residuals(fit)
							fit.res=as.numeric(as.vector(replace(fit.res, fit.res=="", NA)))
							group.one.non.na=levels(as.factor(as.character(lmer.data$Group[which(!is.na(lmer.data$Metabolite))])))   
	
							if (model.type=="LMER") 
							{
								treat.means=as.vector( c(fit@fixef[1], fit@fixef[2:length(group.one.non.na)]+fit@fixef[1]) )
							}else	{
								treat.means=as.vector( c(fit$coefficients[1], fit$coefficients[2:length(group.one.non.na)]+fit$coefficients[1]) )
								}
							treat.means.all=vector(mode="character", length=nrow(lmer.data))
	
							for (hh in 1:length(group.one.non.na))
							{
								treat.means.all[which(lmer.data$Group==group.one.non.na[hh])] = treat.means[hh] 
							}
							treat.means.all = as.numeric(replace(treat.means.all, treat.means.all=="", NA))

							data.adj.neg<-cbind( data.adj.neg, fit.res+treat.means.all )
						}
				}		
		
	}
	colnames(data.adj.neg)=colnames(data.neg)[neg.good]

}

##normalize positive mode metabolites 

group.test.1=c()
names.pos.2=c()
data.adj.pos<-c()
names.pos=colnames(data.pos[(col.start-1):ncol(data.pos)])
pos.good=c()
pos.bad=c()

	for (i in (col.start-1):ncol(data.pos))
	{
			lmer.data<-as.data.frame(data.pos[,c(1:(col.start-2),i)])
			colnames(lmer.data) = c(colnames(data.pos[1:(col.start-2)]), "Metabolite")

#######################################################################################################################

if (length(fixed.continuous)!=0)
{
	fixed.continuous.model="+"
	for (yy in 1:length(fixed.continuous))
	{
		if (yy<length(fixed.continuous))
			{
				fixed.continuous.model=paste(fixed.continuous.model, "as.numeric(as.vector(", fixed.continuous[yy], "))", "+", sep="")
			}else
			{
				fixed.continuous.model=paste(fixed.continuous.model, "as.numeric(as.vector(", fixed.continuous[yy], "))", sep="")
			}
	}	
}else
{
	fixed.continuous.model=c()	
}

#if ( mode(fixed.categorical)=="character" )
#{
#	fixed.categorical.model=c("+")
#	for (yy in 1:length(fixed.categorical))
#	{
#		if (yy<length(fixed.categorical))
#			{
#				fixed.categorical.model=paste(fixed.categorical.model, "as.factor(", fixed.categorical[yy], ")", "+", sep="")
#			}else
#			{
#				fixed.categorical.model=paste(fixed.categorical.model, "as.factor(", fixed.categorical[yy], ")", sep="")
#			}
#	}	
#}else
#{
#	fixed.categorical.model=c()
#}

if ( length(random.factors)!=0 )
{
	r.include=c()
	for (r in random.factors)
	{
		r.levels.good=c()
		for (rr in levels(lmer.data[,r]))
		{
			if ( all(is.na(lmer.data[which(lmer.data[,r]==rr),"Metabolite"]))=="FALSE" )	
			{r.levels.good=c(r.levels.good, rr)}
			
		}
		if (length(r.levels.good)>=2)
		{r.include=c(r.include, r)}

	}
	if (mode(r.include)=="character")
	{
		random.model="+"
		for (yy in 1:length(r.include))
		{
			if (yy<length(r.include))
				{
					random.model=paste(random.model, "(1|", r.include[yy], ")", "+", sep="")
				}else
				{
					random.model=paste(random.model, "(1|", r.include[yy], ")", sep="")
				}
	
		}
	
		model.type="LMER"
	}else	{
			random.model=c()
			model.type="LM"
		}	
	


}else{
	random.model=c()
	model.type="LM"
	}
linear.model<<-paste("as.numeric(as.vector(Metabolite)) ~ 1", "+ as.factor(Group)", fixed.continuous.model, random.model, sep="")

#######################################################################################################################
			options(show.error.messages=FALSE)
			if (model.type=="LMER") 
			{
				fit = try( lmer(formula=linear.model, data=lmer.data, contrasts=FALSE, model=TRUE) )
			}else { fit = try( lm(formula=linear.model, data=lmer.data) ) }

			options(show.error.messages=TRUE)

			if (mode(fit)=="character")
			{	
				pos.bad=c(pos.bad, i)
			}else	{
					check.result="yes"
					if (model.type=="LMER")
					{
						if ( is.na(fit@deviance[2])) {check.result="no" } 
					}else	{ 
							if ( all(residuals(fit)==0) )  { check.result="no" } 
						}	
					n=c()
					for (j in levels(lmer.data$Group))
					{
						n = c(n,length(which(!is.na(lmer.data[which(lmer.data$Group==j),"Metabolite"]))) )
					}


					if (check.result=="no" )
					{
						pos.bad=c(pos.bad,i)
					}else	{	pos.good=c(pos.good, i)				
							fit.res=vector(mode="character", nrow(lmer.data))
							fit.res[which(!is.na(data.pos[,i]))]=residuals(fit)
							fit.res=as.numeric(as.vector(replace(fit.res, fit.res=="", NA)))
							group.one.non.na=levels(as.factor(as.character(lmer.data$Group[which(!is.na(lmer.data$Metabolite))])))   
	
							if (model.type=="LMER") 
							{
								treat.means=as.vector( c(fit@fixef[1], fit@fixef[2:length(group.one.non.na)]+fit@fixef[1]) )
							}else	{
								treat.means=as.vector( c(fit$coefficients[1], fit$coefficients[2:length(group.one.non.na)]+fit$coefficients[1]) )
								}
							treat.means.all=vector(mode="character", length=nrow(lmer.data))
	
							for (hh in 1:length(group.one.non.na))
							{
								treat.means.all[which(lmer.data$Group==group.one.non.na[hh])] = treat.means[hh] 
							}
							treat.means.all = as.numeric(replace(treat.means.all, treat.means.all=="", NA))

							data.adj.pos<-cbind( data.adj.pos, fit.res+treat.means.all )
						}
				}		
		
	}
	colnames(data.adj.pos)=colnames(data.pos)[pos.good]

if (mode(data.neg)=="list")	
	{ 
		data.adj<-cbind(as.character(data.neg$Subject), data.adj.neg, data.adj.pos) 
		colnames(data.adj)=c( "Subject", colnames(data.adj[,2:ncol(data.adj)]) )
		row.names(data.adj)=row.names(data.pos)
	} else 
	{
		#data.adj=data.adj.pos
		#data.adj<-cbind(as.character(data.pos$Subject), data.adj.neg, data.adj.pos) 
		data.adj<-cbind(as.character(data.pos$Subject), data.adj.pos) 

		colnames(data.adj)=c("Subject", colnames(data.adj[,2:ncol(data.adj)]))
		row.names(data.adj)=row.names(data.pos)
	}

write.csv(data.adj, file=paste(output, "_normalized data_", time, ".csv", sep=""))

#######
## 3 ##
#######
##Average the pairs of rows that contained replicates, combine data into one object, then write to csv file.
############################################################################################################
compile.vector=c()
data.adj=as.data.frame(data.adj)
subjects=levels(as.factor(data.adj$Subject))
groups=c()
for (i in 1:length(subjects))
	{
		group.cats=as.matrix( data.pos[which(data.adj$Subject==subjects[i]), 2] )
		group.cats=as.vector(group.cats[1,])
		groups=rbind(groups, group.cats)
		
		for (j in 2:ncol(data.adj))
		{
			rep.vals=as.vector( data.adj[which(data.adj$Subject==subjects[i]),j] )
			compile.vector=c( compile.vector, mean(as.numeric(rep.vals), na.rm=TRUE) )
		}
	}

data.compile=matrix(compile.vector, length(subjects), ncol(data.adj)-1, byrow=TRUE )
data.compile=as.data.frame( cbind(groups, data.compile) )
rownames(data.compile)=subjects
colnames(data.compile)=c( colnames(data.pos[2]), colnames(data.adj[2:ncol(data.adj)]) )

##write normalized data to csv file
write.csv(data.compile,file=paste(output, "_normalized and compiled data_", time, ".csv", sep=""))

#######
## 4 ##
#######
##Perform Levene's test for equality of variances among treatment groups.
#########################################################################
library("lawstat")

levene.vector=c()

levene.matrix=c()

missing.metabolites=c()
complete.metabolites=c()
levene.na=c()
levene.good=c()
for (i in 2:ncol(data.compile))
{
	

				complete.metabolites=c(complete.metabolites, colnames(data.compile[i]))
				options(show.error.messages=FALSE)
				levene.met = try ( levene.test( as.numeric(as.vector(data.compile[,i])), data.compile$Group, 
					location=location.choice, trim.alpha=trim.alpha.choice, bootstrap = bootstrap.choice, 
						num.bootstrap=num.bootstrap.choice, kruskal.test=kruskal.test.choice, 
							correction.method=correction.method.choice ) )
				options(show.error.messages=TRUE)
 			
			if (mode(levene.met)=="character" || is.na(levene.met$statistic)) 
				{	levene.na=c(levene.na, i) 
				}else	{
						levene.matrix=rbind(levene.matrix, c(levene.met$statistic, levene.met$p.value))
						levene.good=c(levene.good,i)	
					}						
}	

#write.csv(data.compile[,c(1,levene.na)], file="levene.na.csv")

levene.dataframe=as.data.frame(levene.matrix)
row.names(levene.dataframe)=colnames(data.compile)[levene.good]
colnames(levene.dataframe)=c("Test Statistic", "P-value")

non.equal.var=c()
non.equal.var_names=c()
for (i in 1:nrow(levene.dataframe))
{
	

	if (levene.dataframe[i,2]<0.05)
	{
		non.equal.var=rbind(non.equal.var, levene.dataframe[i,])
		non.equal.var_names=c( non.equal.var_names, row.names(levene.dataframe)[i] )
	}		
}

if (mode(non.equal.var)=="list")
{
	colnames(non.equal.var)=c("Test Statistic", "P-value")
	non.equal.var$"P-value"=format(non.equal.var$"P-value", scientific=FALSE)
}

detach("package:lawstat")
detach("package:VGAM") 
detach("package:stats4")

#######
## 5 ##
#######
##Construct summary plot of mean metabolite ("x") vs. residual error ("y").
###########################################################################
##create vector of metabolite means and matrix of residuals from data.compile
mean.vector=c()
resid.matrix=c()
for (i in 2:ncol(data.compile))
{
	mean.vector=c(mean.vector, mean(as.numeric(as.vector(data.compile[,i])), na.rm=TRUE) )

	resid.matrix=cbind(resid.matrix, as.numeric(as.vector(data.compile[,i]))-
		mean(as.numeric(as.vector(data.compile[,i])),na.rm=TRUE) )
}

##create matrix with metabolite means repeated in every row
mean.matrix=c()
for (i in 1:nrow(data.compile))
{
	mean.matrix=rbind(mean.matrix, mean.vector)	
}


colnames(resid.matrix)=colnames(data.compile[2:ncol(data.compile)])
colnames(mean.matrix)=colnames(data.compile[2:ncol(data.compile)])


colnames(resid.matrix)=colnames(data.compile[2:ncol(data.compile)])
overall.mean = mean.matrix[1,]
overall.mean = sort(overall.mean, decreasing=FALSE)
mean.names = names(overall.mean)


mean.matrix.sort = mean.matrix[, order(mean.matrix[1,], decreasing=FALSE)]
resid.matrix.sort = resid.matrix[, order(mean.matrix[1,], decreasing=FALSE)]

plot.c=vector(length=length(data.compile$Group))
plot.s=vector(length=length(data.compile$Group))
rainbow.vector=rainbow(length(levels(as.factor(data.compile$Group))))

for (i in 1:length(levels(as.factor(data.compile$Group))))
{
	plot.s[which(data.compile$Group==levels(as.factor(data.compile$Group))[i] ) ] = i
	plot.c[which(data.compile$Group==levels(as.factor(data.compile$Group))[i] ) ] = rainbow.vector[i]
}


pdf(file=paste(output, "_residual plot_", time, ".pdf", sep=""), width=width.summaryplot, height=height.summaryplot)
par(	#mar=mar.summaryplot, 
	las=las.summaryplot, 
	cex=cex.summaryplot, 
	cex.axis=cex.axis.summaryplot, 
	cex.lab=cex.lab.summaryplot, 
	cex.main=cex.main.summaryplot, 
	cex.sub=cex.sub.summaryplot, 
	mex=mex.summaryplot)

layout(matrix(c(1,2), nrow=1), widths=c(1/2, 1/2))


plot(mean.matrix.sort, resid.matrix.sort,
	pch=plot.s,
	col=plot.c, 
	cex.main=cex.main.summaryplot,
	cex.lab=cex.lab.summaryplot,
	cex.axis=cex.axis.summaryplot,
	main="Metabolite Mean vs. Residual Error", 
	xlab="Metabolite Mean", 
	ylab="Residual Error" )

abline(a=0,b=0)

plot(mean.matrix.sort, resid.matrix.sort,
	type="n", axes=FALSE, ann=FALSE, xpd=NA )

legend(	"topleft", 
		legend=levels(as.factor(data.compile$Group)), 
		text.col=rainbow.vector,
		pch=1:length(levels(as.factor(data.compile$Group))),
		col=rainbow.vector )

dev.off()

pdf(file=paste(output, "_residual plot labeled_", time, ".pdf", sep=""), width=width.summaryplot.labeled, height=height.summaryplot.labeled)
par(	#mar=mar.summaryplot.labeled, 
	las=las.summaryplot.labeled, 
	cex=cex.summaryplot.labeled, 
	cex.axis=cex.axis.summaryplot.labeled, 
	cex.lab=cex.lab.summaryplot.labeled, 
	cex.main=cex.main.summaryplot.labeled, 
	cex.sub=cex.sub.summaryplot.labeled,
	mex=mex.summaryplot.labeled)

layout(matrix(c(1,2), nrow=1), widths=c(1/2, 1/2))


plot(	mean.matrix.sort, 
	resid.matrix.sort, 
	pch=plot.s,
	col=plot.c, 
	cex.main=cex.main.summaryplot.labeled,
	cex.lab=cex.lab.summaryplot.labeled,
	cex.axis=cex.axis.summaryplot.labeled,
	main="Metabolite Mean vs. Residual Error", 
	xlab="Metabolite Mean", 
	ylab="Residual Error" )

axis(side=1, at=overall.mean, labels=mean.names)
abline(a=0,b=0)

plot(mean.matrix.sort, resid.matrix.sort,
	type="n", axes=FALSE, ann=FALSE, xpd=NA )

legend(	"topleft", 
		legend=levels(as.factor(data.compile$Group)), 
		text.col=rainbow.vector,
		pch=1:length(levels(as.factor(data.compile$Group))),
		col=rainbow.vector )

dev.off()


#########################################################################################################################

#######
## 6 ##
#######
##Perform Shapiro-Wilk test of normality.
#########################################
shapiro.matrix=c()
shapiro.bad=c()
shapiro.good=c()
options(show.error.messages=FALSE)

for (i in 2:ncol(data.compile))
{
	shapiro.met=try( shapiro.test(as.numeric(as.vector(data.compile[,i]))) )
	if (mode(shapiro.met)=="list")
	{
		shapiro.matrix=rbind(shapiro.matrix, c(shapiro.met$statistic, shapiro.met$p.value))
		shapiro.good=c(shapiro.good, colnames(data.compile)[i])
	}else	{shapiro.bad=c(shapiro.bad, i)}
}

options(show.error.messages=TRUE)

shapiro.dataframe=as.data.frame(shapiro.matrix)
row.names(shapiro.dataframe)=colnames(data.compile[shapiro.good])
colnames(shapiro.dataframe)=c("W", "P-value")

non.normal.dataframe=c()
non.normal.matrix=c()
for (i in 1:nrow(shapiro.dataframe))
{
	if (as.numeric(shapiro.dataframe$'P-value'[i])<0.05)
	{
		non.normal.matrix=rbind(non.normal.matrix, shapiro.dataframe[i,])
	}
}
if (mode(non.normal.matrix)=="list")
{
	non.normal.dataframe=as.data.frame(non.normal.matrix)
	non.normal.dataframe$"P-value"=format(c(non.normal.dataframe$"P-value"), scientific=FALSE)
}
##############################################################################################

#######
## 7 ##
#######
##Loop through metabolites, performing ANOVA in each loop with Tukey HSD post-hoc comparison.  The user specifies a p-value 
##or fold-change cutoff value in parameter #8.  Any metabolite that had at least one between-group Tukey post-hoc comparison 
##with a p-value below the cutoff or a fold-change above the cutoff will be printed in a list.   
############################################################################################################################  
library(gplots)

metabolites=colnames(data.compile[2:ncol(data.compile)])

amodel=as.numeric(as.vector(Metabolite)) ~ as.factor(Group) 

tukey.sig.metabolite=c()
tukey.sig.pval=c()
tukey.sig.qval=c()
tukey.sig.foldch=c()
tukey.all.pval=c()

foldchange.sig.metabolite=c()
foldchange.sig.pval=c()
foldchange.sig.qval=c()
foldchange.sig.foldch=c()
foldchange.all.foldch=c()

qvalue.sig.metabolite=c()
qvalue.sig.qval=c()
qvalue.sig.pval=c()
qvalue.sig.foldch=c()

pf.sig.metabolite=c()
pf.sig.pval=c()
pf.sig.qval=c()
pf.sig.foldch=c()

qf.sig.metabolite=c()
qf.sig.qval=c()
qf.sig.pval=c()
qf.sig.foldch=c()

mean.plot.data=c()

aov.good=c()
aov.bad=c()

for (i in 2:ncol(data.compile)) 
{
	aov.data=data.compile[,c(1,i)]
	colnames(aov.data)=c("Group", "Metabolite")
	row.names.vector=c()

	##replace Nan and Inf with NA for simplicity
	NA.vector=as.numeric(as.vector(aov.data$Metabolite))
	NA.vector=replace(NA.vector, which(is.nan(NA.vector)), NA )
	NA.vector=replace( NA.vector, which(is.infinite(NA.vector)), NA)

	##if any treatment groups have fewer than 3 data points, change all 
	##measurements to NA and anova will not be done
	n=c()
	for (j in levels(as.factor(aov.data$Group)))
	{
		level.na = length( which(!is.na(NA.vector[which(aov.data$Group==j)])) )
		n = c(n, as.numeric(as.vector(level.na)) )
		if (level.na <= 2)
		{
			NA.vector=replace(NA.vector, which(as.character(aov.data$Group)==j), NA )
		}
	}

	aov.data=cbind(aov.data[1:(ncol(aov.data)-1)], NA.vector )
	colnames(aov.data)[ncol(aov.data)]="Metabolite"

	##anova
	options(show.error.messages=FALSE)
	fit=try( aov(formula=amodel, data=aov.data, projections=TRUE) ) 
	options(show.error.messages=TRUE)

	##if anova didn't return error and at least 2 treatment groups have 3+ measurements,
	##then determine which of these metabolites have significant fold-changes and p- or q-values
	p=NaN
	if (mode(fit)=="list")
	{	tukey.matrix<-as.matrix(TukeyHSD(fit)[[1]]) 
		p=tukey.matrix[,4]
	}

	if (any(!is.nan(p))  && length(which(n>=3))>=2)
	{
		##threecheck--make sure both treatment groups being compared have at least 3 data points
		threecheck=c()
		aov.good=c(aov.good, i)
		tukey.matrix<-as.matrix(TukeyHSD(fit)[[1]])

		##if user selected log-transformation:
		if (mode(log.base)=="numeric" && !is.na(log.base)) 
		{
			foldch.dataframe=c()
			aov.data.backtransformed=as.data.frame( cbind( as.character(aov.data$Group), 
				log.base^as.numeric(as.vector(aov.data$Metabolite)) ) )
			colnames(aov.data.backtransformed)=c("Group", "Metabolite")
			row.names(aov.data.backtransformed)=row.names(data.compile)		

			##two loops to calculate pairwise mean fold-changes 
			for (gg in 1:(length(levels(as.factor(aov.data.backtransformed$Group)))-1) )
			{
				for (hh in (gg+1):length(levels(as.factor(aov.data.backtransformed$Group))))
				{
					row.names.vector=c(row.names.vector, paste(levels(as.factor(aov.data.backtransformed$Group))[hh], "-", levels(as.factor(aov.data.backtransformed$Group))[gg], sep=""))
					vector.h = as.numeric(as.vector(aov.data.backtransformed[which(aov.data.backtransformed$Group==levels(as.factor(aov.data.backtransformed$Group))[hh]),2]))
					mean.h=mean( vector.h, na.rm=TRUE )
					n.h = length (which(!is.na(vector.h)) )
					vector.g = as.numeric(as.vector(aov.data.backtransformed[which(aov.data.backtransformed$Group==levels(as.factor(aov.data.backtransformed$Group))[gg]),2]))
					mean.g=mean( vector.g, na.rm=TRUE )
					n.g = length (which(!is.na(vector.g)) )
				
					if (any(is.na(c(mean.h,mean.g)))) 
						{	foldch.dataframe=c(foldch.dataframe, NA)
						} else {foldch.dataframe=c(foldch.dataframe, mean.h/mean.g)}
					if (n.h<=2 || n.g<=2){threecheck=c(threecheck,"bad") }else{threecheck=c(threecheck,"good")}
				}
			}
			foldch.dataframe=as.data.frame(foldch.dataframe)

		##if user did not select log-transformation:	
		} else {
				foldch.dataframe=c()
				for (gg in 1:(length(levels(as.factor(aov.data$Group)))-1) )
				{
					for (hh in (gg+1):length(levels(as.factor(aov.data$Group))))
					{
						row.names.vector=c(row.names.vector, paste(levels(as.factor(aov.data$Group))[hh], "-", levels(as.factor(aov.data$Group))[gg], sep=""))
						vector.h = as.numeric(as.vector(aov.data[which(aov.data$Group==levels(as.factor(aov.data$Group))[hh]),2]))
						mean.h=mean( vector.h, na.rm=TRUE )
						n.h = length (which(!is.na(vector.h)) )
						vector.g = as.numeric(as.vector(aov.data[which(aov.data$Group==levels(as.factor(aov.data$Group))[gg]),2]))
						mean.g=mean( vector.g, na.rm=TRUE )
						n.g = length (which(!is.na(vector.g)) )
				

						if (any(is.na(c(mean.h,mean.g)))) 
							{	foldch.dataframe=c(foldch.dataframe, NA)
							} else {foldch.dataframe=c(foldch.dataframe, mean.h/mean.g)}
						if (n.h<=2 || n.g<=2){threecheck=c(threecheck,"bad") }else{threecheck=c(threecheck,"good")}

	
					}
				}
				foldch.dataframe=as.data.frame(foldch.dataframe)
			}

		colnames(foldch.dataframe)="Fold-change"
		row.names(foldch.dataframe)=row.names.vector
			
		tukey.matrix.withNA=matrix(data="", nrow=nrow(foldch.dataframe), ncol=ncol(tukey.matrix), dimnames=list(row.names(foldch.dataframe), colnames(tukey.matrix)))
		tukey.matrix.withNA[which(!is.na(foldch.dataframe$"Fold-change")), ] = tukey.matrix	
		tukey.matrix=tukey.matrix.withNA

		tukey.matrix[which(as.character(threecheck)=="bad"), 4] = NA
	
		tukey.all.pval=rbind(tukey.all.pval, as.numeric(as.vector(tukey.matrix[,ncol(tukey.matrix)])))
		foldchange.all.foldch=rbind(foldchange.all.foldch, as.numeric(as.vector(foldch.dataframe[,1])))

	}else	{ aov.bad=c(aov.bad, colnames(data.compile)[i]) }
}


row.names(tukey.all.pval)=colnames(data.compile)[aov.good]
colnames(tukey.all.pval)=row.names(tukey.matrix)
tukey.all.pval.dataframe=as.data.frame(tukey.all.pval)
tukey.all.pval.dataframe=format(tukey.all.pval.dataframe, scientific=FALSE)

row.names(foldchange.all.foldch)=colnames(data.compile)[aov.good]
colnames(foldchange.all.foldch)=row.names(foldch.dataframe)
foldchange.all.foldch.dataframe=as.data.frame(foldchange.all.foldch)
foldchange.all.foldch.dataframe=format(foldchange.all.foldch.dataframe, scientific=FALSE)

library(qvalue)

qvalues = matrix(NA, nrow(tukey.all.pval.dataframe), ncol(tukey.all.pval.dataframe))
colnames(qvalues) = colnames(tukey.all.pval.dataframe)
row.names(qvalues) = row.names(tukey.all.pval.dataframe)
	
for (i in 1:ncol(tukey.all.pval.dataframe))
{
	pcol = tukey.all.pval.dataframe[,i]
	ppos = which(!is.na(as.numeric(as.vector(pcol))))
	q = qvalue(as.numeric(as.vector(pcol[ppos])))
	qvalues[ppos, i] = q$qvalues	
}
qvalues.dataframe = format(qvalues, scientific = FALSE)
qvalues.dataframe = as.data.frame(qvalues.dataframe)


#######
## 8 ##
#######
##Create a csv file that can be uploaded into Pathway Projector and map pathways and label metabolites with 
##p- or q-values. 
########################################################################################################


if ( any( colnames(foldchange.all.foldch.dataframe) == paste(treatment, "-", control, sep="") )  )
{
	pfcol = which( colnames(foldchange.all.foldch.dataframe) == paste(treatment, "-", control, sep="") )
	p.fch = cbind( as.numeric(as.vector(foldchange.all.foldch.dataframe[,pfcol])), 
		as.numeric(as.vector(tukey.all.pval.dataframe[,pfcol])) )
	q.fch = cbind( as.numeric(as.vector(foldchange.all.foldch.dataframe[,pfcol])), 
		as.numeric(as.vector(qvalues.dataframe[,pfcol])) )
}

if ( any( colnames(foldchange.all.foldch.dataframe) == paste(control, "-", treatment, sep="") )  )
{
	pfcol = which( colnames(foldchange.all.foldch.dataframe) == paste(control, "-", treatment, sep="") )
	p.fch = cbind( as.numeric(as.vector(foldchange.all.foldch.dataframe[,pfcol])), 
		as.numeric(as.vector(tukey.all.pval.dataframe[,pfcol])) )
	q.fch = cbind( as.numeric(as.vector(foldchange.all.foldch.dataframe[,pfcol])), 
		as.numeric(as.vector(qvalues.dataframe[,pfcol])) )
}

row.names(p.fch) = row.names(foldchange.all.foldch.dataframe)
colnames(p.fch) = c("Fold-change", "P-value")
row.names(q.fch) = row.names(foldchange.all.foldch.dataframe)
colnames(q.fch) = c("Fold-change", "Q-value")

p.fch = format(p.fch, scientific = FALSE) 
q.fch = format(q.fch, scientific = FALSE) 

fcolor = c()
fsig = c()

if (criterionPP == "Pval" || criterion == "Qval")
{##1
	if (criterionPP == "Pval")
	{
		PPdata = p.fch
	}

	if (criterionPP == "Qval")
	{
		PPdata = q.fch
	}

	PPdata = as.data.frame(PPdata)

	if ( any( colnames(foldchange.all.foldch.dataframe) == paste(control, "-", treatment, sep="") )  )
	{ PPdata[,1] = 1/as.numeric(as.vector(PPdata[,1])) }

	for (i in 1:nrow(PPdata))
	{
		if (!is.na(as.numeric(as.matrix(PPdata)[i,1])))
		{
			if (as.numeric(PPdata[i,1]) >= as.numeric(1.0))
			{
				if (as.numeric(as.matrix(PPdata)[i,2]) < as.numeric(t1pq))
				{
					fsig=c(fsig, i)
					fcolor[i]="#800000"
					if (as.numeric(as.matrix(PPdata)[i,2]) < as.numeric(t2pq))
					{
						fcolor[i]="#FF0000"
						if (as.numeric(as.matrix(PPdata)[i,2]) < as.numeric(t3pq))	
						{
							fcolor[i]="#FF00FF"
						}				
					}
				}
			}
	
			if (as.numeric(PPdata[i,1]) < as.numeric(1.0))
			{
				if (as.numeric(as.matrix(PPdata)[i,2]) < as.numeric(t1pq))
				{
					fsig=c(fsig, i)
					fcolor[i]="#000080"
					if (as.numeric(as.matrix(PPdata)[i,2]) < as.numeric(t2pq))
					{
						fcolor[i]="#0000FF"
						if (as.numeric(as.matrix(PPdata)[i,2]) < as.numeric(t3pq))	
						{
							fcolor[i]="#00FFFF"
						}				
					}
				}
			}
		}
	}
}

if (criterionPP == "Fold-change")
{
	if (PPchoice == "Pval")
	{
		PPdata = p.fch
	}
	if (PPchoice == "Qval")
	{
		PPdata = q.fch
	}

	PPdata = as.data.frame(PPdata)

	if ( any( colnames(foldchange.all.foldch.dataframe) == paste(control, "-", treatment, sep="") )  )
	{ PPdata[,1] = 1/as.numeric(as.vector(PPdata[,1])) }

	for (i in 1:nrow(PPdata))
	{
		if (!is.na(as.numeric(as.matrix(PPdata)[i,1])))
		{
			if (as.numeric(PPdata[i,1]) >= as.numeric(1.0))
			{
				if (as.numeric(PPdata[i,1]) > as.numeric(t1f))
				{
					fsig=c(fsig, i)
					fcolor[i]="#800000"
					if (as.numeric(PPdata[i,1]) > as.numeric(t2f))
					{
						fcolor[i]="#FF0000"
						if (as.numeric(PPdata[i,1]) > as.numeric(t3f))	
						{
							fcolor[i]="#FF00FF"
						}				
					}
				}
			}
	
			if (as.numeric(PPdata[i,1]) < as.numeric(1.0))
			{
				if (as.numeric(PPdata[i,1]) < 1/as.numeric(t1f))
				{
					fsig=c(fsig, i)
					fcolor[i]="#000080"
					if (as.numeric(PPdata[i,1]) < 1/as.numeric(t2f))
					{
						fcolor[i]="#FF0000"
						if (as.numeric(PPdata[i,1]) < 1/as.numeric(t3f))	
						{
							fcolor[i]="#00FFFF"
						}				
					}
				}
			}
		}
	}
}

if (criterionPP == "Pval+Fold-change" || criterionPP == "Qval+Fold-change")
{
	if (PPchoice == "Pval")
	{
		PPdata = p.fch
	}
	if (PPchoice == "Qval")
	{
		PPdata = q.fch
	}

	PPdata = as.data.frame(PPdata)

	if ( any( colnames(foldchange.all.foldch.dataframe) == paste(control, "-", treatment, sep="") )  )
	{ PPdata[,1] = 1/as.numeric(as.vector(PPdata[,1])) }

	for (i in 1:nrow(PPdata))
	{
		if (!is.na(as.numeric(as.matrix(PPdata)[i,1])))
		{
			if (as.numeric(PPdata[i,1]) >= as.numeric(1.0))
			{
				if (as.numeric(PPdata[i,1]) > as.numeric(t1f) && as.numeric(as.matrix(PPdata)[i,2]) < as.numeric(t1pq))
				{
					fsig=c(fsig, i)
					fcolor[i]="#800000"
					if (as.numeric(PPdata[i,1]) > as.numeric(t2f) && as.numeric(as.matrix(PPdata)[i,2]) < as.numeric(t2pq))
					{
						fcolor[i]="#FF0000"
						if (as.numeric(PPdata[i,1]) > as.numeric(t3f) && as.numeric(as.matrix(PPdata)[i,2]) < as.numeric(t3pq))	
						{
							fcolor[i]="#FF00FF"
						}				
					}
				}
			}
	
			if (as.numeric(PPdata[i,1]) < as.numeric(1.0))
			{
				if (as.numeric(PPdata[i,1]) < 1/as.numeric(t1f) && as.numeric(as.matrix(PPdata)[i,2]) < as.numeric(t1pq))
				{
					fsig=c(fsig, i)
					fcolor[i]="#000080"
					if (as.numeric(PPdata[i,1]) < 1/as.numeric(t2f) && as.numeric(as.matrix(PPdata)[i,2]) < as.numeric(t2pq))
					{
						fcolor[i]="#FF0000"
						if (as.numeric(PPdata[i,1]) < 1/as.numeric(t3f) && as.numeric(as.matrix(PPdata)[i,2]) < as.numeric(t3pq))	
						{
							fcolor[i]="#00FFFF"
						}				
					}
				}
			}
		}
	}
}

pq1 = as.numeric(as.vector(PPdata[,2]))
pq1 = formatC(pq1, digits = 2, format = "fg")

pqvector=c()
if (PPchoice == "Pval")
{ 
	for ( i in which(!is.na(fcolor))) 
	{pqvector=c(pqvector, paste("p=", pq1[i], sep="") ) }
}

if (PPchoice == "Qval")
{
	for ( i in which(!is.na(fcolor))) 
	{pqvector=c(pqvector, paste("q=", pq1[i], sep="") ) }
}

if (mode(fsig) != "NULL")
{
	PPmatrix = cbind(fcolor[which(!is.na(fcolor))], dot.size, pqvector, fontsizePP)
	PPdataframe = as.data.frame(PPmatrix)
	row.names(PPdataframe) = row.names(PPdata)[fsig]

	file.name=paste(output, "_colors_", treatment, "-", control, "_", time, ".csv", sep="")
	write.table(PPdataframe, file=file.name, col.names = FALSE, sep = ",")
}


for (i in 1:length(aov.good))
{
	if (min(as.numeric(as.vector(tukey.all.pval.dataframe[aov.good[i]-1,])), na.rm=TRUE) < p.cutoff )
	{
		tukey.sig.metabolite = cbind(tukey.sig.metabolite, as.numeric(as.vector(data.compile[,aov.good[i]])) )
		colnames(tukey.sig.metabolite)[ncol(tukey.sig.metabolite)] = colnames(data.compile)[aov.good[i]]

		tukey.sig.pval = rbind(tukey.sig.pval, as.numeric(as.vector(tukey.all.pval.dataframe[aov.good[i]-1,])))
		row.names(tukey.sig.pval)[nrow(tukey.sig.pval)] = row.names(tukey.all.pval.dataframe)[aov.good[i]-1]

		tukey.sig.qval = rbind(tukey.sig.qval, as.numeric(as.vector(as.matrix(qvalues.dataframe[aov.good[i]-1,]))))
		row.names(tukey.sig.qval)[nrow(tukey.sig.qval)] = row.names(qvalues.dataframe)[aov.good[i]-1]

		tukey.sig.foldch = rbind(tukey.sig.foldch, as.numeric(as.vector(foldchange.all.foldch.dataframe[aov.good[i]-1,])))
		row.names(tukey.sig.foldch)[nrow(tukey.sig.foldch)] = row.names(foldchange.all.foldch.dataframe)[aov.good[i]-1]
	}

	##I don't know why, but using "as.numeric" in the following line coerced the vector to a factor.  So
	##"as.numeric" was omitted.	
	if (min(as.numeric(as.vector(as.matrix(qvalues.dataframe[(aov.good[i]-1),]))), na.rm=TRUE) < p.cutoff )
	{
		qvalue.sig.metabolite = cbind(qvalue.sig.metabolite, as.numeric(as.vector(data.compile[,aov.good[i]])) )
		colnames(qvalue.sig.metabolite)[ncol(qvalue.sig.metabolite)] = colnames(data.compile)[aov.good[i]]

		qvalue.sig.pval = rbind(qvalue.sig.pval, as.numeric(as.vector(tukey.all.pval.dataframe[aov.good[i]-1,])))
		row.names(qvalue.sig.pval)[nrow(qvalue.sig.pval)] = row.names(tukey.all.pval.dataframe)[aov.good[i]-1]

		qvalue.sig.qval = rbind(qvalue.sig.qval, as.numeric(as.vector(as.matrix(qvalues.dataframe[aov.good[i]-1,]))))
		row.names(qvalue.sig.qval)[nrow(qvalue.sig.qval)] = row.names(qvalues.dataframe)[aov.good[i]-1]

		qvalue.sig.foldch = rbind(qvalue.sig.foldch, as.numeric(as.vector(foldchange.all.foldch.dataframe[aov.good[i]-1,])))
		row.names(qvalue.sig.foldch)[nrow(qvalue.sig.foldch)] = row.names(foldchange.all.foldch.dataframe)[i]
	}


	if ( max( c( as.numeric(as.vector(foldchange.all.foldch.dataframe[aov.good[i]-1,])), 
		1/as.numeric(as.vector(foldchange.all.foldch.dataframe[aov.good[i]-1,]))), na.rm=TRUE ) >= f.cutoff)
	{
		foldchange.sig.metabolite = cbind(foldchange.sig.metabolite, as.numeric(as.vector(data.compile[,aov.good[i]])) )
		colnames(foldchange.sig.metabolite)[ncol(foldchange.sig.metabolite)] = colnames(data.compile)[aov.good[i]]

		foldchange.sig.pval = rbind(foldchange.sig.pval, as.numeric(as.vector(tukey.all.pval.dataframe[aov.good[i]-1,])))
		row.names(foldchange.sig.pval)[nrow(foldchange.sig.pval)] = row.names(tukey.all.pval.dataframe)[aov.good[i]-1]

		foldchange.sig.qval = rbind(foldchange.sig.qval, as.numeric(as.vector(as.matrix(qvalues.dataframe[aov.good[i]-1,]))))
		row.names(foldchange.sig.qval)[nrow(foldchange.sig.qval)] = row.names(qvalues.dataframe)[i]

		foldchange.sig.foldch = rbind(foldchange.sig.foldch, as.numeric(as.vector(foldchange.all.foldch.dataframe[aov.good[i]-1,])))
		row.names(foldchange.sig.foldch)[nrow(foldchange.sig.foldch)] = row.names(foldchange.all.foldch.dataframe)[aov.good[i]-1]
	}

	if (min(as.numeric(as.vector(tukey.all.pval.dataframe[aov.good[i]-1,])), na.rm=TRUE) < p.cutoff )
	{
		if ( max( c( as.numeric(as.vector(foldchange.all.foldch.dataframe[aov.good[i]-1,])), 
			1/as.numeric(as.vector(foldchange.all.foldch.dataframe[aov.good[i]-1,]))), na.rm=TRUE ) >= f.cutoff)
		{
			pf.sig.metabolite = cbind(pf.sig.metabolite, as.numeric(as.vector(data.compile[,aov.good[i]])) )
			colnames(pf.sig.metabolite)[ncol(pf.sig.metabolite)] = colnames(data.compile)[aov.good[i]]

			pf.sig.pval = rbind(pf.sig.pval, as.numeric(as.vector(tukey.all.pval.dataframe[aov.good[i]-1,])))
			row.names(pf.sig.pval)[nrow(pf.sig.pval)] = row.names(tukey.all.pval.dataframe)[aov.good[i]-1]

			pf.sig.qval = rbind(pf.sig.qval, as.numeric(as.vector(as.matrix(qvalues.dataframe[aov.good[i]-1,]))))
			row.names(pf.sig.qval)[nrow(pf.sig.qval)] = row.names(qvalues.dataframe)[aov.good[i]-1]

			pf.sig.foldch = rbind(pf.sig.foldch, as.numeric(as.vector(foldchange.all.foldch.dataframe[aov.good[i]-1,])))
			row.names(pf.sig.foldch)[nrow(pf.sig.foldch)] = row.names(foldchange.all.foldch.dataframe)[aov.good[i]-1]
		}
	}

	if (min(as.numeric(as.vector(as.matrix(qvalues.dataframe[i,]))), na.rm=TRUE) < p.cutoff )
	{
		if ( max( c( as.numeric(as.vector(foldchange.all.foldch.dataframe[aov.good[i]-1,])), 
			1/as.numeric(as.vector(foldchange.all.foldch.dataframe[aov.good[i]-1,]))), na.rm=TRUE ) >= f.cutoff)
		{
			qf.sig.metabolite = cbind(qf.sig.metabolite, as.numeric(as.vector(data.compile[,aov.good[i]])) )
			colnames(qf.sig.metabolite)[ncol(qf.sig.metabolite)] = colnames(data.compile)[aov.good[i]]

			qf.sig.pval = rbind(qf.sig.pval, as.numeric(as.vector(tukey.all.pval.dataframe[aov.good[i]-1,])))
			row.names(qf.sig.pval)[nrow(qf.sig.pval)] = row.names(tukey.all.pval.dataframe)[aov.good[i]-1]

			qf.sig.qval = rbind(qf.sig.qval, as.numeric(as.vector(as.matrix(qvalues.dataframe[aov.good[i]-1,]))))
			row.names(qf.sig.qval)[nrow(qf.sig.qval)] = row.names(qvalues.dataframe)[aov.good[i]-1]

			qf.sig.foldch = rbind(qf.sig.foldch, as.numeric(as.vector(foldchange.all.foldch.dataframe[aov.good[i]-1,])))
			row.names(qf.sig.foldch)[nrow(qf.sig.foldch)] = row.names(foldchange.all.foldch.dataframe)[aov.good[i]-1]
		}
	}
}

if (mode(tukey.sig.metabolite) != "NULL") { row.names(tukey.sig.metabolite) = row.names(data.compile) }
if (mode(tukey.sig.pval) != "NULL") { colnames(tukey.sig.pval) = colnames(tukey.all.pval.dataframe) }
if (mode(tukey.sig.qval) != "NULL") { colnames(tukey.sig.qval) = colnames(qvalues.dataframe) }
if (mode(tukey.sig.foldch) != "NULL") { colnames(tukey.sig.foldch) = colnames(foldchange.all.foldch.dataframe) }

if (mode(qvalue.sig.metabolite) != "NULL") { row.names(qvalue.sig.metabolite) = row.names(data.compile) }
if (mode(qvalue.sig.pval) != "NULL") { colnames(qvalue.sig.pval) = colnames(tukey.all.pval.dataframe) }
if (mode(qvalue.sig.qval) != "NULL") { colnames(qvalue.sig.qval) = colnames(qvalues.dataframe) }
if (mode(qvalue.sig.foldch) != "NULL") { colnames(qvalue.sig.foldch) = colnames(foldchange.all.foldch.dataframe) }

if (mode(foldchange.sig.metabolite) != "NULL") { row.names(foldchange.sig.metabolite) = row.names(data.compile) }
if (mode(foldchange.sig.pval) != "NULL") { colnames(foldchange.sig.pval) = colnames(tukey.all.pval.dataframe) }
if (mode(foldchange.sig.qval) != "NULL") { colnames(foldchange.sig.qval) = colnames(qvalues.dataframe) }
if (mode(foldchange.sig.foldch) != "NULL") { colnames(foldchange.sig.foldch) = colnames(foldchange.all.foldch.dataframe) }

if (mode(pf.sig.metabolite) != "NULL") { row.names(pf.sig.metabolite) = row.names(data.compile) }
if (mode(pf.sig.pval) != "NULL") { colnames(pf.sig.pval) = colnames(tukey.all.pval.dataframe) }
if (mode(pf.sig.qval) != "NULL") { colnames(pf.sig.qval) = colnames(qvalues.dataframe) }
if (mode(pf.sig.foldch) != "NULL") { colnames(pf.sig.foldch) = colnames(foldchange.all.foldch.dataframe) }

if (mode(qf.sig.metabolite) != "NULL") { row.names(qf.sig.metabolite) = row.names(data.compile) }
if (mode(qf.sig.pval) != "NULL") { colnames(qf.sig.pval) = colnames(tukey.all.pval.dataframe) }
if (mode(qf.sig.qval) != "NULL") { colnames(qf.sig.qval) = colnames(qvalues.dataframe) }
if (mode(qf.sig.foldch) != "NULL") { colnames(qf.sig.foldch) = colnames(foldchange.all.foldch.dataframe) }

if (criterion == "Pval") 
{
	mean.plot.data = tukey.sig.metabolite
	mean.plot.foldch = tukey.sig.foldch
	mean.plot.foldch = format(mean.plot.foldch, scientific=FALSE)

	if (plot.choice == "Pval") {mean.plot.pval = tukey.sig.pval} else {mean.plot.pval = tukey.sig.qval}
	mean.plot.pval = format(mean.plot.pval, scientific=FALSE)
}

if (criterion == "Qval") 
{
	mean.plot.data = qvalue.sig.metabolite
	mean.plot.foldch = qvalue.sig.foldch
	mean.plot.foldch = format(mean.plot.foldch, scientific=FALSE)

	if (plot.choice == "Pval") {mean.plot.pval = qvalue.sig.pval} else {mean.plot.pval = qvalue.sig.qval}
	mean.plot.pval = format(mean.plot.pval, scientific=FALSE)
}

if (criterion == "Fold-change") 
{
	mean.plot.data = foldchange.sig.metabolite
	mean.plot.foldch = foldchange.sig.foldch
	mean.plot.foldch = format(mean.plot.foldch, scientific=FALSE)

	if (plot.choice == "Pval") {mean.plot.pval = foldchange.sig.pval} else {mean.plot.pval = foldchange.sig.qval}
	mean.plot.pval = format(mean.plot.pval, scientific=FALSE)
}

if (criterion == "Pval+Fold-change") 
{
	mean.plot.data = pf.sig.metabolite
	mean.plot.foldch = pf.sig.foldch
	mean.plot.foldch = format(mean.plot.foldch, scientific=FALSE)

	if (plot.choice == "Pval") {mean.plot.pval = pf.sig.pval} else {mean.plot.pval = pf.sig.qval}
	mean.plot.pval = format(mean.plot.pval, scientific=FALSE)
}

if (criterion == "Qval+Fold-change") 
{
	mean.plot.data = qf.sig.metabolite
	mean.plot.foldch = qf.sig.foldch
	mean.plot.foldch = format(mean.plot.foldch, scientific=FALSE)

	if (plot.choice == "Pval") {mean.plot.pval = qf.sig.pval} else {mean.plot.pval = qf.sig.qval}
	mean.plot.pval = format(mean.plot.pval, scientific=FALSE)
}


library(R.oo)

if (mode(mean.plot.data) != "NULL")
{#1
	mean.plot.data = cbind(as.character(data.compile$Group), mean.plot.data)
	colnames(mean.plot.data)[1] = "Group"

	mean.plot.data = as.data.frame(mean.plot.data)
	mean.plot.foldch = as.data.frame(mean.plot.foldch)
	mean.plot.pval = as.data.frame(mean.plot.pval)


	pdf(file=paste(output, "_meanplots_", time, ".pdf", sep=""), width=width.mean, height=height.mean)
	par(mfrow=mfrow.mean, mar=mar.mean, las=las.mean, cex=cex.mean, cex.axis=cex.axis.mean, cex.lab=cex.lab.mean, 
		cex.main=cex.main.mean, cex.sub=cex.sub.mean, mex=mex.mean)

	for (i in 2:ncol(mean.plot.data))
	{#2
		fold.ch.plot=as.numeric(as.vector(as.matrix(mean.plot.foldch[i-1,])))	
		fold.ch.plot=as.numeric(fold.ch.plot[which(!is.na(fold.ch.plot))])
		fold.ch.plot=format(fold.ch.plot, digits=3)
		plot.data=mean.plot.data[,c(1,i)]
		colnames(plot.data)=c("Group", "Metabolite")

		ciw.matrix=matrix(nrow=length(levels(as.factor(plot.data$Group))), ncol=3)
		row.names(ciw.matrix)=levels(as.factor(plot.data$Group))
		colnames(ciw.matrix)=c("ciw", "ci.max", "ci.min")
		which.row=1
		for (j in levels(as.factor(plot.data$Group)))
		{
			n = as.numeric(as.vector( plot.data$Metabolite[which(plot.data$Group==j)] ))
			n = length(which(!is.na(n)))
			group.stdev = sqrt(var(as.numeric(as.vector(plot.data$Metabolite[which(plot.data$Group==j)])), na.rm=TRUE))
			group.ciw=qt(0.975, n-1) * group.stdev / sqrt(n)
			group.mean = mean(as.numeric(as.vector(plot.data$Metabolite[which(plot.data$Group==j)])), na.rm=TRUE)
			max.ciw = group.mean + group.ciw
			min.ciw = group.mean - group.ciw
			ciw.matrix[which.row, c(1,2,3)] = c(group.ciw, max.ciw, min.ciw)
			which.row=which.row+1
		}
		ciw.dataframe=as.data.frame(ciw.matrix)
		ciw.min.min = min(as.numeric(as.vector(ciw.dataframe$ci.min)),na.rm=TRUE)
		ciw.max.max = max(as.numeric(as.vector(ciw.dataframe$ci.max)),na.rm=TRUE)

		y.step = (cex.mean.charsize*ciw.max.max-ciw.min.min)/20 


		y.spots = 2*y.step + ciw.max.max 
		for (qq in 2:length(which(!is.na(as.numeric(as.vector(ciw.dataframe$ci.min))))))
		{
			pos2add = vector(length=qq)
			pos2add = replace(pos2add, pos2add=="FALSE", max(as.numeric(as.vector(y.spots)))+y.step )
			y.spots = c(y.spots, pos2add)
		}
		y.spots=sort(y.spots, decreasing=TRUE)

		y.lim.max = y.step + max(y.spots)
		y.lim.min = ciw.min.min - y.step

		test=plotmeans(formula=amodel, data=plot.data, connect=FALSE, main=colnames(mean.plot.data[i]), xlab="", 
			ylab="Metabolite", digits=3, ylim =	c(ciw.min.min-4*y.step, y.lim.max), 
				mean.labels=FALSE, n.label=FALSE, ci.label=FALSE)
		
		plot.data.mean=c()

		for (xx in 1:length(levels(as.factor(plot.data$Group))))
		{#3
			mean.xx = mean(as.numeric(as.vector(plot.data[which(plot.data$Group==levels(as.factor(plot.data$Group))[xx]),2])), na.rm=TRUE)
			plot.data.mean=c(plot.data.mean, mean.xx  )	
		}#3end
		plot.data.mean.digits=format(plot.data.mean, digits=3)
		text( 1:length(which(!is.na(as.numeric(as.vector(ciw.dataframe$ci.min))))),  ciw.min.min-y.step, 
			plot.data.mean.digits[which(!is.na(as.numeric(as.vector(ciw.dataframe$ciw))))], cex=cex.mean.charsize, pos=1)

		mean.plot.pval = as.matrix(mean.plot.pval)
		if (min(mean.plot.pval[i-1,], na.rm=TRUE)<p.cutoff)
		{ #4
			if (ncol(mean.plot.pval)>2)
			{ #5
				if (max(as.numeric(as.vector(mean.plot.pval[i-1,])), na.rm=TRUE)>=p.cutoff)
				{#6
					pval.row=as.numeric(as.vector(mean.plot.pval[i-1,])) + 0.0000000001
					pval.row=replace(pval.row, is.na(pval.row), 100)
					pval.row = pval.row[which(as.numeric(as.vector(pval.row))!=100)]
					tri.matrix=matrix(0,length(which(!is.na(as.numeric(as.vector(ciw.dataframe$ci.min))))), 
						length(which(!is.na(as.numeric(as.vector(ciw.dataframe$ci.min))))) )
					for (ss in 1:length(pval.row))
					#for(ss in 1:17)
					{	
						for (tt in 1:(ncol(tri.matrix)-1))
						{
							if (max(tri.matrix[,tt], na.rm=TRUE) == 0 ) 
							#if (all(tri.matrix[,tt] == "") ) 
							{
								tri.matrix[tt+1,tt]=pval.row[ss]	
								break	
							}else{
									if ( max(which(tri.matrix[,tt]!=0)) < nrow(tri.matrix) ) 

									{
										tri.matrix[(max(which(tri.matrix[,tt]!=0))+1),tt]=pval.row[ss]
										break
									}
				
								}
						}
					
						
					}
					#tri.matrix=replace(tri.matrix, tri.matrix==100, NA)
			
					pp=apply(tri.matrix, c(1,2), as.numeric)
					pp1=pp
					dim=nrow(pp)
					pp=as.matrix(pp)
					alpha=p.cutoff
					group = matrix(data=0,nrow=dim, ncol=dim*(dim-1)/2) 
					members=matrix(data=0,nrow=dim,ncol=1) 
					gcode=1;  ngroup=1 ;
					ii=1; 
					while (ii>0) 
					{#7
						kk=0
			    			flag=0; 
			    			for (jj in (ii+1) : dim)
						{   #8 # go down row, find group members  
			      			if (pp[jj,ii] > alpha)  
							{    #9 # jj and ii are the same  
			          	     		     # check jj against members  
			           				mm=1; 
								while(mm <= kk  )
								{
			  				      	ll=members[mm,1] 
			            				if (jj>ll) { test1=pp[jj,ll] } else  {  test1=pp[ll,jj] }
			            				if (test1<0) { test1=-test1 }
			            				if(test1 < alpha) {break}  # need new group  
			            				mm=mm+1
			          				}
			          				if (mm== (kk+1)) 
								{#10
			             				mm=ii+1; 
									while(mm <= dim) 
									{ #11
			             					if (mm==jj) { mm=mm+1}  #skip jj (on diagonal) 
			             			      	if (mm>dim) { break }
			             					if (jj>mm) { test1=pp[jj,mm] } else { test1=pp[mm,jj] }
			            				      if ( (test1 > alpha) && (-pp[mm,ii] > alpha) ) 
										{ 
			            	      				# previous grouped mean mm may belong in this group  
			            						# so check if already in and current members 
			            	      				# don't conflict  
			                   					ll=1; 
											while (ll <= kk )
											{
			                   			      		nn=members[ll,1] 
			                   						if (nn==mm | nn==0) { break }
			                   						if (nn<mm) { test1=pp[mm,nn] } else  { test1=pp[nn,mm] }
			                   			      		if(test1<0.0) { test1=-test1 }
			                  			      		if(test1<alpha) { break }
			                  			      		ll=ll+1
			                  			 		} 
			                  			 		if(ll== (kk+1) )
											{	
			                      						group[mm,ngroup]=gcode 
			                      						kk=kk+1;  members[ll,1]=mm 
			                   					} 
			                					} 
			            					 mm=mm+1
			            				 } #11end
									pp[jj,ii]=-pp[jj,ii]   # set so not put in next group  
			            				if(kk>0)
									{
										for (mm in 1 : kk )
										{
			            	    					ll=members[mm,1] 
			            	    					# set so not used again  
			            	    					if (pp[jj,ll]>0) { pp[jj,ll]=-pp[jj,ll] }
			            	    					if (pp[ll,jj]>0) { pp[ll,jj]=-pp[ll,jj] } 
			            					}
									} 
			      	      			group[jj,ngroup]=gcode 
			      	      			kk=kk+1;   members[kk,1]=jj 
								}else {flag=1 } #10end
							} #9end
						} #8 end
						if(kk==0) 
						{   # no members  
							for (jj in 1 : ngroup){ if (group[ii,jj] != 0) {break}   }
			      			# not in a group yet, so set flag  
			      			if(jj== (ngroup+1)) {   kk=kk+1 }
						} 
						if(kk!=0) 
						{    # need to set current mean  
						       group[ii,ngroup]=gcode 
			      			 ngroup=ngroup+1;  gcode=gcode+1 
			 			} 
				
						if(flag!=0) { ii=ii-1}  #  need another group for this mean 
						ii=ii+1
						if(ii==dim) {break}
					} #7end
			
					ngroup=ngroup-1 
					group=group[,1:ngroup] 
					letters.1=matrix(data="A",nrow=dim, ncol=ngroup) 
					avalue=charToInt('A')
					group=as.matrix(group)
					for (ii in 1 : dim) for (jj in 1:ngroup)
					{
						if (group[ii,jj]==0) letters.1[ii,jj]=""
						else letters.1[ii,jj]= intToChar(avalue-1+group[ii,jj])
                              }
					letters.plot=c()
					for (vv in 1:nrow(letters.1))
					{
						letters.vector=c()
						for (ww in 1:ncol(letters.1))
						{
							letters.vector=paste(letters.vector,letters.1[vv,ww], sep="")
						}
                                if (letters.vector=="") letters.vector= intToChar(avalue+ngroup)
						letters.plot=c(letters.plot,letters.vector)
					}
				}else{#6end
					letters.plot=LETTERS[1:length(which(!is.na(as.numeric(as.vector(ciw.dataframe$ci.min)))))]
					}	
			}#5end
			if (ncol(mean.plot.pval)==1) {letters.plot=c("A","B") }
			
		}#4end

		if (min(as.numeric(as.vector(mean.plot.pval[i-1,])), na.rm=TRUE)>=p.cutoff)
		{
			letters.plot=vector(length=length(which(!is.na(as.numeric(as.vector(ciw.dataframe$ci.min))))) )
			letters.plot[1:length(letters.plot)]=""
		}
##		x.start=1
		x.spots=c()
		for (nn in 1:length(which(!is.na(as.numeric(as.vector(ciw.dataframe$ci.min))))))
		{
			x.spots=c(x.spots,nn:length(which(!is.na(as.numeric(as.vector(ciw.dataframe$ci.min))))))
##			x.start=x.start+1
		}
##		if (length(which(!is.na(as.numeric(as.vector(ciw.dataframe$ci.min)))))>2)
##		{
##			y.spots=factor(10.25)
##			for (qq in 1:(length(which(!is.na(as.numeric(as.vector(ciw.dataframe$ci.min)))))-2))
##			{
##				y.spots=c(as.numeric(as.vector(y.spots)), as.numeric(as.vector(levels(as.factor(y.spots)))), 
##					max(as.numeric(as.vector(y.spots)))+cex.mean.charsize/40)  ##orig = -1
##				y.spots=factor(y.spots)
##			}
##			y.spots=as.numeric(as.vector(y.spots))
##			y.spots=sort(y.spots, decreasing=TRUE)/10*y.lim.max
##			mean.spots=vector(length=length(which(!is.na(as.numeric(as.vector(ciw.dataframe$ci.min))))))
##			mean.spots=replace(mean.spots, mean.spots=="FALSE", max(y.spots)+cex.mean.charsize/40)	##orig = y.lim.max
##			y.spots=c(mean.spots, y.spots)
##		}else{y.spots=c(0.9*y.lim.max, 0.9*y.lim.max, 0.8*y.lim.max) }
		
		text(x.spots, y.spots, labels=c(letters.plot,fold.ch.plot),cex=cex.mean.charsize )	##orig = 5

	}#2end
		dev.off()
}#1end

mean.plot.pval = as.data.frame(mean.plot.pval)

#options(stringsAsFactors = FALSE)

#######
## 9 ##
#######
##Compare pre- vs. post-normalization data.  Scatterplots are made plotting X (non-interesting variable) 
##vs. Y (Metabolite across groups).  The purpose is to show that normalization removes the relationship
##between the non-interesting variable and metabolite level.
########################################################################################################
pdf(file=paste(output, "_pre.v.post_", time, ".pdf", sep=""), width=width.prevpost, height=height.prevpost)
par(mfrow=mfrow.prevpost, #mar=mar.prevpost, 
	las=las.prevpost, cex=cex.prevpost, cex.axis=cex.axis.prevpost, 
	cex.lab=cex.lab.prevpost, 	cex.main=cex.main.prevpost, cex.sub=cex.sub.prevpost, mex=mex.prevpost)

options(scipen=-3)
if (mode(data.neg)=="list")	
	{
		data.postnorm.neg=cbind( data.neg[,1:(col.start-2)], data.adj.neg )
		data.prenorm.neg=cbind(data.neg[,1:(col.start-2)],data.neg[neg.good])

		color.vector=c("red", "darkblue", "black", "chartreuse4", "darkorange3", "darkmagenta", 
			 "deeppink", "coral4")
		
		for (i in 3:(col.start-2))
		{
			for (j in (col.start-1):ncol(data.prenorm.neg))
			{
				plot.frame.pre.neg = cbind(data.prenorm.neg[,c(2,i,j)], NA, NA )
				colnames(plot.frame.pre.neg)[4:5]=c("Color", "Style")
				rainbow.vector=rainbow(length(levels(as.factor(plot.frame.pre.neg$Group))))
				for (ll in 1:length ( levels(as.factor(plot.frame.pre.neg$Group))) )
				{
					plot.frame.pre.neg$Color[which(as.character(plot.frame.pre.neg$Group) ==  levels(as.factor(plot.frame.pre.neg$Group))[ll]) ] = rainbow.vector[ll]
					plot.frame.pre.neg$Style[which(as.character(plot.frame.pre.neg$Group) ==  levels(as.factor(plot.frame.pre.neg$Group))[ll]) ] = ll
				
				}

				plot.frame.pre.neg = plot.frame.pre.neg[which(!is.na(plot.frame.pre.neg[,3])), ]
				y.max.pre=max(as.numeric(as.vector(plot.frame.pre.neg[,3])), na.rm=TRUE)
				y.min.pre=min(as.numeric(as.vector(plot.frame.pre.neg[,3])), na.rm=TRUE)
				y.lim.max.pre=y.max.pre + 0.1*(y.max.pre - y.min.pre)
				y.plus.pre=y.max.pre + 0.05*(y.max.pre - y.min.pre)

				plot.frame.post.neg = cbind(data.postnorm.neg[,c(2,i,j)], NA, NA )
				colnames(plot.frame.post.neg)[4:5]=c("Color", "Style")
				rainbow.vector=rainbow(length(levels(as.factor(plot.frame.post.neg$Group))))
				for (ll in 1:length ( levels(as.factor(plot.frame.post.neg$Group))) )
				{
					plot.frame.post.neg$Color[which(as.character(plot.frame.post.neg$Group) ==  levels(as.factor(plot.frame.post.neg$Group))[ll]) ] = rainbow.vector[ll]
					plot.frame.post.neg$Style[which(as.character(plot.frame.post.neg$Group) ==  levels(as.factor(plot.frame.post.neg$Group))[ll]) ] = ll
				
				}

				plot.frame.post.neg = plot.frame.post.neg[which(!is.na(plot.frame.post.neg[,3])), ]
				y.max.post=max(as.numeric(as.vector(plot.frame.post.neg[,3])), na.rm=TRUE)
				y.min.post=min(as.numeric(as.vector(plot.frame.post.neg[,3])), na.rm=TRUE)
				y.lim.max.post=y.max.post + 0.1*(y.max.post - y.min.post)
				y.plus.post=y.max.post + 0.05*(y.max.post - y.min.post)

				plot.c = c()
				plot.s=c()	
				for (cc in levels(as.factor(as.vector(plot.frame.pre.neg$Group))))
				{
					plot.c = c( plot.c, levels(as.factor(plot.frame.pre.neg$Color[which(plot.frame.pre.neg$Group==cc)])) )					
					plot.s = c( plot.s, levels(as.factor(plot.frame.pre.neg$Style[which(plot.frame.pre.neg$Group==cc)])) )					
						
				}		 

				layout(matrix(c(1,2,3), nrow=1), widths=c(1/3, 1/3, 1/3))

				if (length(levels(plot.frame.pre.neg[,2]))==0)
				{
					x.lim.min=min(as.numeric(as.vector(plot.frame.pre.neg[,2])), na.rm=TRUE)
					x.lim.max=max(as.numeric(as.vector(plot.frame.pre.neg[,2])), na.rm=TRUE)
					x.lim.min.postnorm=min(as.numeric(as.vector(plot.frame.post.neg[,2])), na.rm=TRUE)
					x.lim.max.postnorm=max(as.numeric(as.vector(plot.frame.post.neg[,2])), na.rm=TRUE)
				

					plot(as.numeric(as.vector(plot.frame.pre.neg[,2])), 
						as.numeric(as.vector(plot.frame.pre.neg[,3])),
						xlim=c(x.lim.min-0.05*(x.lim.max-x.lim.min), x.lim.max+0.05*(x.lim.max-x.lim.min)), 
						ylim=c(y.min.pre - 0.05*(as.numeric(y.plus.pre) - as.numeric(y.min.pre)), 
						as.numeric(y.plus.pre)), 
						xlab="", 
						ylab=colnames(plot.frame.pre.neg)[3], 
						cex.lab=cex.lab.prevpost,
						cex.axis=cex.axis.prevpost,
						cex.main=cex.main.prevpost,

						main=c(colnames(plot.frame.pre.neg)[2], "vs", colnames(plot.frame.pre.neg)[3], "Un-normalized"), 
						col=plot.frame.pre.neg$Color, 
						pch=plot.frame.pre.neg$Style,
						type="p")
		
					abline(lsfit(as.numeric(as.vector(plot.frame.pre.neg[,2])), 
						as.numeric(as.vector(plot.frame.pre.neg[,3])) ))

					plot(as.numeric(as.vector(plot.frame.post.neg[,2])), 
						as.numeric(as.vector(plot.frame.post.neg[,3])), 
						xlim=c(x.lim.min.postnorm-0.05*(x.lim.max.postnorm-x.lim.min.postnorm), 
							x.lim.max.postnorm+0.05*(x.lim.max.postnorm-x.lim.min.postnorm)), 
						ylim=c(y.min.post - 0.05*(as.numeric(y.plus.post) - as.numeric(y.min.post)), 
							as.numeric(y.plus.post)), 
						xlab="", 
						ylab=colnames(plot.frame.post.neg)[3], 
						cex.lab=cex.lab.prevpost,
						cex.axis=cex.axis.prevpost,
						cex.main=cex.main.prevpost,

						main=c(colnames(plot.frame.post.neg)[2], "vs", colnames(plot.frame.post.neg)[3], "Normalized"), 
						col=plot.frame.post.neg$Color, 
						pch=plot.frame.post.neg$Style,
						type="p")

					abline(lsfit(as.numeric(as.vector(plot.frame.post.neg[,2])), 
						as.numeric(as.vector(plot.frame.post.neg[,3])) ))
					
					plot(as.numeric(as.vector(plot.frame.post.neg[,2])), 
						as.numeric(as.vector(plot.frame.post.neg[,3])), 
						xlim=c(x.lim.min.postnorm-0.05*(x.lim.max.postnorm-x.lim.min.postnorm), 
							x.lim.max.postnorm+0.05*(x.lim.max.postnorm-x.lim.min.postnorm)), 
						ylim=c(y.min.post - 0.05*(as.numeric(y.plus.post) - as.numeric(y.min.post)), 
							as.numeric(y.plus.post)), 
						type="n", axes=FALSE, ann=FALSE, xpd=NA)
					
					test=legend( "topleft", 
						legend=levels(as.factor(as.vector(plot.frame.pre.neg$Group))),   
						plot=TRUE,
						text.col=plot.c, pch=as.numeric(plot.s), col=plot.c, xpd=NA )

				}else
				{
					plot(plot.frame.pre.neg[,2], as.numeric(as.vector(plot.frame.pre.neg[,3])), 
						ylim=c(y.min.pre - 0.05*(as.numeric(y.plus.pre) - as.numeric(y.min.pre)), 
							as.numeric(y.plus.pre)), 						
						xlab="", 
						ylab=colnames(plot.frame.pre.neg[3]), 
						cex.lab=cex.lab.prevpost,
						cex.axis=cex.axis.prevpost,
						cex.main=cex.main.prevpost,

						main=c(colnames(plot.frame.pre.neg[2]), "vs", colnames(plot.frame.pre.neg[3]), 
							"Un-normalized"))

					points(plot.frame.pre.neg[,2], as.numeric(as.vector(plot.frame.pre.neg[,3])), 
						pch=plot.frame.pre.neg$Style, col=plot.frame.pre.neg$Color)
									
					plot(plot.frame.post.neg[,2], as.numeric(as.vector(plot.frame.post.neg[,3])), 
						ylim=c(y.min.post - 0.05*(as.numeric(y.plus.post) - as.numeric(y.min.post)), 
							as.numeric(y.plus.post)), 	
						xlab="", 
						ylab=colnames(plot.frame.post.neg)[3],
						cex.lab=cex.lab.prevpost,
						cex.axis=cex.axis.prevpost,
						cex.main=cex.main.prevpost,
	
 
						main=c(colnames(plot.frame.post.neg)[2], "vs", colnames(plot.frame.post.neg)[3], 
							"Normalized"))
					
					points(plot.frame.post.neg[,2], as.numeric(as.vector(plot.frame.post.neg[,3])), 
						pch=plot.frame.post.neg$Style, col=plot.frame.post.neg$Color)
								
					plot(as.numeric(as.vector(1:length(plot.frame.post.neg[,3]))), as.numeric(as.vector(plot.frame.post.neg[,3])), 
						ylim=c(y.min.post - 0.05*(as.numeric(y.plus.post) - as.numeric(y.min.post)), 
							as.numeric(y.plus.post)), 	
						type="n", axes=FALSE, ann=FALSE, xpd=NA)

					test=legend( "topleft", 
						legend=levels(as.factor(as.vector(plot.frame.pre.neg$Group))), 
						plot=TRUE,
						text.col=plot.c, 
						pch=as.numeric(plot.s), 
						col=plot.c, 
						xpd=NA )

				}
			}
		}
	}

		data.postnorm.pos=cbind( data.pos[,1:(col.start-2)], data.adj.pos )
		data.prenorm.pos=cbind(data.pos[,1:(col.start-2)],data.pos[pos.good])

		color.vector=c("red", "darkblue", "black", "chartreuse4", "darkorange3", "darkmagenta", 
			 "deeppink", "coral4")
		
		for (i in 3:(col.start-2))
		{
			for (j in (col.start-1):ncol(data.prenorm.pos))
			{
				plot.frame.pre.pos = cbind(data.prenorm.pos[,c(2,i,j)], NA, NA )
				colnames(plot.frame.pre.pos)[4:5]=c("Color", "Style")
				rainbow.vector=rainbow(length(levels(as.factor(plot.frame.pre.pos$Group))))
				for (ll in 1:length ( levels(as.factor(plot.frame.pre.pos$Group))) )
				{
					plot.frame.pre.pos$Color[which(as.character(plot.frame.pre.pos$Group) ==  levels(as.factor(plot.frame.pre.pos$Group))[ll]) ] = rainbow.vector[ll]
					plot.frame.pre.pos$Style[which(as.character(plot.frame.pre.pos$Group) ==  levels(as.factor(plot.frame.pre.pos$Group))[ll]) ] = ll
				
				}

				plot.frame.pre.pos = plot.frame.pre.pos[which(!is.na(plot.frame.pre.pos[,3])), ]
				y.max.pre=max(as.numeric(as.vector(plot.frame.pre.pos[,3])), na.rm=TRUE)
				y.min.pre=min(as.numeric(as.vector(plot.frame.pre.pos[,3])), na.rm=TRUE)
				y.lim.max.pre=y.max.pre + 0.1*(y.max.pre - y.min.pre)
				y.plus.pre=y.max.pre + 0.05*(y.max.pre - y.min.pre)

				plot.frame.post.pos = cbind(data.postnorm.pos[,c(2,i,j)], NA, NA )
				colnames(plot.frame.post.pos)[4:5]=c("Color", "Style")
				rainbow.vector=rainbow(length(levels(as.factor(plot.frame.post.pos$Group))))
				for (ll in 1:length ( levels(as.factor(plot.frame.post.pos$Group))) )
				{
					plot.frame.post.pos$Color[which(as.character(plot.frame.post.pos$Group) ==  levels(as.factor(plot.frame.post.pos$Group))[ll]) ] = rainbow.vector[ll]
					plot.frame.post.pos$Style[which(as.character(plot.frame.post.pos$Group) ==  levels(as.factor(plot.frame.post.pos$Group))[ll]) ] = ll
				
				}

				plot.frame.post.pos = plot.frame.post.pos[which(!is.na(plot.frame.post.pos[,3])), ]
				y.max.post=max(as.numeric(as.vector(plot.frame.post.pos[,3])), na.rm=TRUE)
				y.min.post=min(as.numeric(as.vector(plot.frame.post.pos[,3])), na.rm=TRUE)
				y.lim.max.post=y.max.post + 0.1*(y.max.post - y.min.post)
				y.plus.post=y.max.post + 0.05*(y.max.post - y.min.post)

				plot.c = c()
				plot.s=c()	
				for (cc in levels(as.factor(as.vector(plot.frame.pre.pos$Group))))
				{
					plot.c = c( plot.c, levels(as.factor(plot.frame.pre.pos$Color[which(plot.frame.pre.pos$Group==cc)])) )					
					plot.s = c( plot.s, levels(as.factor(plot.frame.pre.pos$Style[which(plot.frame.pre.pos$Group==cc)])) )					
						
				}		 

				layout(matrix(c(1,2,3), nrow=1), widths=c(1/3, 1/3, 1/3))

				if (length(levels(plot.frame.pre.pos[,2]))==0)
				{
					x.lim.min=min(as.numeric(as.vector(plot.frame.pre.pos[,2])), na.rm=TRUE)
					x.lim.max=max(as.numeric(as.vector(plot.frame.pre.pos[,2])), na.rm=TRUE)
					x.lim.min.postnorm=min(as.numeric(as.vector(plot.frame.post.pos[,2])), na.rm=TRUE)
					x.lim.max.postnorm=max(as.numeric(as.vector(plot.frame.post.pos[,2])), na.rm=TRUE)
				

					plot(as.numeric(as.vector(plot.frame.pre.pos[,2])), 
						as.numeric(as.vector(plot.frame.pre.pos[,3])),
						xlim=c(x.lim.min-0.05*(x.lim.max-x.lim.min), x.lim.max+0.05*(x.lim.max-x.lim.min)), 
						ylim=c(y.min.pre - 0.05*(as.numeric(y.plus.pre) - as.numeric(y.min.pre)), 
						as.numeric(y.plus.pre)), 
						xlab="", 
						ylab=colnames(plot.frame.pre.pos)[3],
						cex.lab=cex.lab.prevpost,
						cex.axis=cex.axis.prevpost,
						cex.main=cex.main.prevpost,
						main=c(colnames(plot.frame.pre.pos)[2], "vs", colnames(plot.frame.pre.pos)[3], "Un-normalized"), 
						col=plot.frame.pre.pos$Color, 
						pch=plot.frame.pre.pos$Style,
						type="p")
		
					abline(lsfit(as.numeric(as.vector(plot.frame.pre.pos[,2])), 
						as.numeric(as.vector(plot.frame.pre.pos[,3])) ))

					plot(as.numeric(as.vector(plot.frame.post.pos[,2])), 
						as.numeric(as.vector(plot.frame.post.pos[,3])), 
						xlim=c(x.lim.min.postnorm-0.05*(x.lim.max.postnorm-x.lim.min.postnorm), 
							x.lim.max.postnorm+0.05*(x.lim.max.postnorm-x.lim.min.postnorm)), 
						ylim=c(y.min.post - 0.05*(as.numeric(y.plus.post) - as.numeric(y.min.post)), 
							as.numeric(y.plus.post)), 
						xlab="", 
						ylab=colnames(plot.frame.post.pos)[3], 
						main=c(colnames(plot.frame.post.pos)[2], "vs", colnames(plot.frame.post.pos)[3], "Normalized"), 
						col=plot.frame.post.pos$Color, 
						pch=plot.frame.post.pos$Style,
						type="p")

					abline(lsfit(as.numeric(as.vector(plot.frame.post.pos[,2])), 
						as.numeric(as.vector(plot.frame.post.pos[,3])) ))
					
					plot(as.numeric(as.vector(plot.frame.post.pos[,2])), 
						as.numeric(as.vector(plot.frame.post.pos[,3])), 
						xlim=c(x.lim.min.postnorm-0.05*(x.lim.max.postnorm-x.lim.min.postnorm), 
							x.lim.max.postnorm+0.05*(x.lim.max.postnorm-x.lim.min.postnorm)), 
						ylim=c(y.min.post - 0.05*(as.numeric(y.plus.post) - as.numeric(y.min.post)), 
							as.numeric(y.plus.post)), 
						type="n", axes=FALSE, ann=FALSE, xpd=NA)
					
					test=legend( "topleft", 
						legend=levels(as.factor(as.vector(plot.frame.pre.pos$Group))),   
						plot=TRUE,
						text.col=plot.c, pch=as.numeric(plot.s), col=plot.c, xpd=NA )

				}else
				{
					plot(plot.frame.pre.pos[,2], as.numeric(as.vector(plot.frame.pre.pos[,3])), 
						ylim=c(y.min.pre - 0.05*(as.numeric(y.plus.pre) - as.numeric(y.min.pre)), 
							as.numeric(y.plus.pre)), 						
						xlab="", 
						ylab=colnames(plot.frame.pre.pos[3]), 
						cex.lab=cex.lab.prevpost,
						cex.axis=cex.axis.prevpost,
						cex.main=cex.main.prevpost,
						main=c(colnames(plot.frame.pre.pos[2]), "vs", colnames(plot.frame.pre.pos[3]), 
							"Un-normalized"))

					points(plot.frame.pre.pos[,2], as.numeric(as.vector(plot.frame.pre.pos[,3])), 
						pch=plot.frame.pre.pos$Style, col=plot.frame.pre.pos$Color)
									
					plot(plot.frame.post.pos[,2], as.numeric(as.vector(plot.frame.post.pos[,3])), 
						ylim=c(y.min.post - 0.05*(as.numeric(y.plus.post) - as.numeric(y.min.post)), 
							as.numeric(y.plus.post)), 	
						xlab="", 
						ylab=colnames(plot.frame.post.pos)[3], 
						cex.lab=cex.lab.prevpost,
						cex.axis=cex.axis.prevpost,
						cex.main=cex.main.prevpost,

						main=c(colnames(plot.frame.post.pos)[2], "vs", colnames(plot.frame.post.pos)[3], 
							"Normalized"))
					
					points(plot.frame.post.pos[,2], as.numeric(as.vector(plot.frame.post.pos[,3])), 
						pch=plot.frame.post.pos$Style, col=plot.frame.post.pos$Color)
								
					plot(as.numeric(as.vector(1:length(plot.frame.post.pos[,3]))), as.numeric(as.vector(plot.frame.post.pos[,3])), 
						ylim=c(y.min.post - 0.05*(as.numeric(y.plus.post) - as.numeric(y.min.post)), 
							as.numeric(y.plus.post)), 	
						type="n", axes=FALSE, ann=FALSE, xpd=NA)

					test=legend( "topleft", 
						legend=levels(as.factor(as.vector(plot.frame.pre.pos$Group))), 
						plot=TRUE,
						text.col=plot.c, 
						pch=as.numeric(plot.s), 
						col=plot.c, 
						xpd=NA )

				}
			}
		}
dev.off()

options(scipen=0)


f = foldchange.all.foldch.dataframe
p = tukey.all.pval.dataframe
qval = qvalues.dataframe
levene = levene.dataframe
shapiro = shapiro.dataframe

write.csv(foldchange.all.foldch.dataframe, file=paste(output, "_fold.changes_", time, ".csv", sep=""))
write.csv(tukey.all.pval.dataframe, file=paste(output, "_pvalues_", time, ".csv", sep=""))
write.csv(qvalues.dataframe, file=paste(output, "_qvalues_", time, ".csv", sep=""))

pdf(paste(output, "_heatmap_", time, ".pdf", sep=""), width=width.heatmap, height=height.heatmap)
heatmap.data=data.compile[aov.good]
#heatmap.matrix=c()
#heatmap.good=c()
#for (i in 2:ncol(heatmap.data))
#{
#	if (any(is.na(as.numeric(as.vector(heatmap.data[,i]))))=="FALSE" )
#	{	
#		heatmap.good=c(heatmap.good, i)	
#		heatmap.matrix=cbind(heatmap.matrix, as.numeric(as.vector(heatmap.data[,i])) - mean(as.numeric(as.vector(heatmap.data[,i])))   )	
#	}
#	
#}

#colnames(heatmap.matrix)=colnames(heatmap.data)[heatmap.good]
#row.names(heatmap.matrix)=row.names(heatmap.data)

heatmap.matrix=c()
for (i in 1:ncol(heatmap.data))
{
	#heatmap.matrix = cbind(heatmap.matrix, as.numeric(as.vector(heatmap.data[,i])) )

	#heatmap.vector=as.numeric(as.vector(heatmap.data[,i])) - 
		#mean(as.numeric(as.vector(heatmap.data[,i])), na.rm=TRUE) 

	heatmap.vector=as.numeric(as.vector(heatmap.data[,i]))

	heatmap.vector=replace(heatmap.vector, which(is.nan(heatmap.vector)), NA) 
	heatmap.matrix=cbind(heatmap.matrix, heatmap.vector) 	

}
colnames(heatmap.matrix)=colnames(heatmap.data)
row.names(heatmap.matrix)=row.names(heatmap.data)


par(las=las.heatmap, cex=cex.heatmap, cex.axis=cex.axis.heatmap, 
	cex.lab=cex.lab.heatmap, cex.main=cex.main.heatmap, cex.sub=cex.sub.heatmap, mex=mex.heatmap)
#heatmap.matrix=t(heatmap.matrix)

options(show.error.messages=FALSE)
	try.heatmap = try (heatmap.2(heatmap.matrix, margins=margins.heatmap, col=colorpanel(20, "blue", "black", "red"), 
					trace="none", density.info="none", scale="column") )
options(show.error.messages=TRUE)

if (class(try.heatmap)=="try-error")
{
	heatmap.matrix=c()
	for (i in 1:ncol(heatmap.data))
	{
		#heatmap.matrix = cbind(heatmap.matrix, as.numeric(as.vector(heatmap.data[,i])) )
	
		#heatmap.vector=as.numeric(as.vector(heatmap.data[,i])) - 
			#mean(as.numeric(as.vector(heatmap.data[,i])), na.rm=TRUE) 
	
		heatmap.vector=as.numeric(as.vector(heatmap.data[,i]))
	
		heatmap.vector=replace(heatmap.vector, which(is.nan(heatmap.vector)), 0) 
		heatmap.matrix=cbind(heatmap.matrix, heatmap.vector) 	
	
	}
	colnames(heatmap.matrix)=colnames(heatmap.data)
	row.names(heatmap.matrix)=row.names(heatmap.data)


	par(las=las.heatmap, cex=cex.heatmap, cex.axis=cex.axis.heatmap, 
		cex.lab=cex.lab.heatmap, cex.main=cex.main.heatmap, cex.sub=cex.sub.heatmap, mex=mex.heatmap)
	#heatmap.matrix=t(heatmap.matrix)

	options(show.error.messages=FALSE)
	try.heatmap = try (heatmap.2(heatmap.matrix, margins=margins.heatmap, col=colorpanel(20, "blue", "black", "red"), 
				trace="none", density.info="none", scale="column") )


}

dev.off()

########
## 10 ##
########
##Print summary statistics and results from ANOVA and Tukey HSD post-hoc tests of metabolites showing significant between-group 
##mean differences.
###############################################################################################################################

for (i in 1:ncol(shapiro)) { shapiro[,i] = as.numeric(as.matrix(shapiro)[,i]) }
shapiro = format(shapiro, digits = 3)

for (i in 1:ncol(levene)) { levene[,i] = as.numeric(as.matrix(levene)[,i]) }
levene = format(levene, digits = 3)

for (i in 1:ncol(f)) { f[,i] = as.numeric(as.matrix(f)[,i]) }
f = format(f, digits = 3)

for (i in 1:ncol(p)) { p[,i] = as.numeric(as.matrix(p)[,i]) }
p = format(p, digits = 3)

for (i in 1:ncol(qval)) { qval[,i] = as.numeric(as.matrix(qval)[,i]) }
qval = format(qval, digits = 3)

p <<- as.data.frame(p)
f <<- as.data.frame(f)
qval <<- as.data.frame(qval)
levene <<- as.data.frame(levene)
shapiro <<- as.data.frame(shapiro)


if (mode(non.normal.dataframe)=="list")
{
	for (i in 1:ncol(non.normal.dataframe))
	{ non.normal.dataframe[,i] = as.numeric(non.normal.dataframe[,i]) }
	non.normal.dataframe = format(non.normal.dataframe, digits = 3)
	non.normal.dataframe <<- as.data.frame(non.normal.dataframe)
	
	cat("(1) Metabolites with non-normally distributed residuals, based on Shapiro-Wilk
		test of normality:", "\n");
	print(non.normal.dataframe); cat("\n"); cat("    Enter 'shapiro' to see Shapiro-Wilk tests for all metabolites.", "\n");
}else
	{ 	cat("(1) All metabolites passed Shapiro-Wilk test of normality with p-value of at least 0.05.", "\n"); cat("\n")  
		cat("    Enter 'shapiro' to see Shapiro-Wilk tests for all metabolites.", "\n") }; cat("\n");

		
if (mode(non.equal.var)=="list") 
{ 	
	for (i in 1:ncol(non.normal.dataframe))
	{ non.equal.var[,i] = as.numeric(non.equal.var[,i]) }
	non.equal.var = format(non.equal.var, digits = 3)
	non.equal.var <<- as.data.frame(non.equal.var)

	
	cat("(2) Metabolites with non-equal variance among groups, based on Levene's test of 
		equality of varance:", "\n")
	print(non.equal.var); cat("\n"); cat("    Enter 'levene' to see Levene tests for all metabolites.", "\n"); 
}else
	{ 	cat("(2) All metabolites passed Levene's test of equality of variance with p-value of at least 0.05.", "\n"); cat("\n");
		cat("    Enter 'levene' to see Levene tests for all metabolites.", "\n") }; cat("\n");


if (mode(mean.plot.data)=="list")
{
	for (i in 1:ncol(mean.plot.foldch)) { mean.plot.foldch[,i] = as.numeric(as.matrix(mean.plot.foldch)[,i]) }
	mean.plot.foldch = format(mean.plot.foldch, digits = 3)
	mean.plot.foldch <<- as.data.frame(mean.plot.foldch)	

	for (i in 1:ncol(mean.plot.pval)) { mean.plot.pval[,i] = as.numeric(as.matrix(mean.plot.pval)[,i]) }
	mean.plot.pval = format(mean.plot.pval, digits = 3)
	mean.plot.pval <<- as.data.frame(mean.plot.pval)

cat("(3) Between-group mean fold-changes for metabolites showing significant between-group mean differences, 
	based on chosen significance threshold:", "\n"); print(mean.plot.foldch); cat("\n")
cat("(4) ANOVA Tukey HSD p-values or q-values for metabolites showing significant between-group 
	mean differences, based on chosen significance threshold:", "\n"); print(mean.plot.pval); cat("\n") 
cat("    Enter 'f' to see all between-group mean fold-changes.", "\n")
cat("    Enter 'p' to see p-values for all metabolites.", "\n") 
cat("    Enter 'qval' to see q-values for all metabolites.", "\n") 

}else
{cat("(3) No metabolites showed significant between-group mean differences.  No mean-plot pdf file was created.", "\n"); cat("\n");
cat("    Enter 'f' to see all between-group mean fold-changes.", "\n")
cat("    Enter 'p' to see p-values for all metabolites.", "\n") 
cat("    Enter 'qval' to see q-values for all metabolites.", "\n") }

##End of MetabR function									
###############################################################################################################################
###############################################################################################################################

	}
					
)


##End of d function
###############################################################################################################################
###############################################################################################################################


	}
)	
