# Supplementary material for: MetabR: an R script for linear model analysis of quantitative metabolomic data
Source: BMC Res Notes. 2012 Oct 30;5:596. doi: 10.1186/1756-0500-5-596 (PMC3532230; doi:10.1186/1756-0500-5-596)
Supplement: Additional file 3 — Chicken_pos. Chicken example data 1 from positive ionization mode. [file 1756-0500-5-596-S3.csv]

ID	Subject	Group	Day	Quantity	IS	1-Methyladenosine	Glutamine	Guanosine	O-Acetyl-L-serine	Glucosamine	Thiamine
Control_Chicken1_Day1	Control_Chicken1	Control	Day1	30.9	1483748.237	17045.00272	5172971.827	318554.0509	6489.001037	100062.9908	4808.576222
Control_Chicken2_Day1	Control_Chicken2	Control	Day1	27.8	1293928.207	6833.001092	3920704.626	209893.0335	10953.00175	55246.62033	2916.349473
Control_Chicken3_Day1	Control_Chicken3	Control	Day1	38.35	1032861.165	21344.00341	5242817.838	282514.0451	7457.001191	76217.13327	21381.5622
Control_Chicken4_Day1	Control_Chicken4	Control	Day1	16.45	737610.1179	4143.000662	3030137.484	102767.0164	1064.00017	40832.8931	1744.209012
Control_Chicken5_Day1	Control_Chicken5	Control	Day1	20.1	1017886.163	9804.001566	4137088.661	117596.0188	850.0001358	57936.94271	6725.805968
Control_Chicken6_Day1	Control_Chicken6	Control	Day1	27.85	1105312.177	11321.00181	3321786.531	176085.0281	543.0000868	47229.65964	7747.928452
Control_Chicken7_Day1	Control_Chicken7	Control	Day1	20.75	1053275.168	11246.0018	2286263.365	128585.0205	3156.000504	40960.90844	2316.277565
Fast_Chicken8_Day1	Fast_Chicken8	Fast	Day1	29.1	1191153.19	11238.0018	2497978.399	158048.0253	862.0001377	61711.39501	1588.190316
Fast_Chicken9_Day1	Fast_Chicken9	Fast	Day1	8.35	1067343.902	1560.186961	1005811.529	58027.95362	609.0729866	42287.06735	1546.185283
Fast_Chicken10_Day1	Fast_Chicken10	Fast	Day1	30.25	763199.1219	26101.00417	4353261.696	106788.0171	6285.001004	58444.00348	3101.371644
Fast_Chicken11_Day2	Fast_Chicken11	Fast	Day2	18.65	4384409.701	21683.00346	2621985.419	234012.0374	2156.000344	116015.9024	9552.144655
Fast_Chicken12_Day2	Fast_Chicken12	Fast	Day2	25.85	3285003.525	34413.0055	4916584.786	306990.049	9378.001498	142159.0352	8074.967641
Fast_Chicken13_Day2	Fast_Chicken13	Fast	Day2	20	2760137.441	31957.00511	2713041.433	185672.0297	502.0000802	183233.9573	6503.779362
Fast_Chicken14_Day2	Fast_Chicken14	Fast	Day2	14.45	2697442.431	42070.00672	2191006.35	194155.031	3328.000532	116615.9744	3599.431328
InsNeut_Chicken15_Day2	InsNeut_Chicken15	InsNeut	Day2	10.25	4531201.724	22228.00355	8549975.366	162276.0259	12852.00205	183150.9474	6104.731544
InsNeut_Chicken16_Day2	InsNeut_Chicken16	InsNeut	Day2	16.55	3665512.586	22975.00367	7185679.148	122610.0196	15054.00241	194500.3074	12351.48011
InsNeut_Chicken17_Day2	InsNeut_Chicken17	InsNeut	Day2	9.5	3498626.559	7080.001131	4355227.696	92907.01484	5651.000903	204800.5417	7537.903284
InsNeut_Chicken18_Day2	InsNeut_Chicken18	InsNeut	Day2	9.8	3896517.623	34758.00555	10029350.6	346228.0553	6147.000982	249763.9298	5557.665988
InsNeut_Chicken19_Day2	InsNeut_Chicken19	InsNeut	Day2	21.15	3273421.523	46853.00749	17810984.85	238008.038	23945.00383	443900.1936	16972.0338
InsNeut_Chicken20_Day2	InsNeut_Chicken20	InsNeut	Day2	34.55	2527792.404	55142.00881	12579630.01	176024.0281	20083.00321	323028.7093	11856.42078
InsNeut_Chicken21_Day2	InsNeut_Chicken21	InsNeut	Day2	14.55	2980911.476	36425.00582	9454723.511	258038.0412	17616.00281	248636.7947	6941.831855
Control_Chicken1_Day3	Control_Chicken1	Control	Day3	18.75	2857295.457	14538.00232	6192578.989	282044.0451	5999.000958	NA	NA
Control_Chicken2_Day3	Control_Chicken2	Control	Day3	11.6	2778586.444	9491.001516	2203005.352	110587.0177	1104.000176	NA	NA
Control_Chicken3_Day3	Control_Chicken3	Control	Day3	10.6	2481589.396	53573.00856	3584902.573	217753.0348	12546.002	NA	NA
Control_Chicken4_Day3	Control_Chicken4	Control	Day3	13.65	2047770.327	29814.00476	3773560.603	129664.0207	10735.00172	NA	NA
Control_Chicken5_Day3	Control_Chicken5	Control	Day3	13.1	1981240.317	15400.00246	2452243.392	111904.0179	5238.000837	NA	NA
Fast_Chicken8_Day3	Fast_Chicken8	Fast	Day3	10.05	2100506.336	16492.00264	1761258.281	93785.01498	783.0001251	NA	NA
Fast_Chicken11_Day3	Fast_Chicken11	Fast	Day3	7.55	3215080.514	5865.000937	1172491.187	117181.0187	1393.000223	NA	NA
Fast_Chicken12_Day3	Fast_Chicken12	Fast	Day3	15.3	3000952.479	41360.00661	2610722.417	174521.0279	4959.000792	NA	NA
InsNeut_Chicken15_Day3	InsNeut_Chicken15	InsNeut	Day3	13	3354477.536	3760.000601	9862006.576	180537.0288	5978.000955	NA	NA
InsNeut_Chicken16_Day3	InsNeut_Chicken16	InsNeut	Day3	11.75	2931861.468	26327.00421	6831056.091	102439.0164	11792.00188	NA	NA
InsNeut_Chicken17_Day3	InsNeut_Chicken17	InsNeut	Day3	27	2536074.405	36527.00584	11906113.9	307332.0491	18301.00292	NA	NA
