# Supplementary material for: MetabR: an R script for linear model analysis of quantitative metabolomic data
Source: BMC Res Notes. 2012 Oct 30;5:596. doi: 10.1186/1756-0500-5-596 (PMC3532230; doi:10.1186/1756-0500-5-596)
Supplement: Additional file 4 — Chicken_neg. Chicken example data 2 from negative ionization mode. [file 1756-0500-5-596-S4.csv]

ID	Subject	Group	Day	Quantity	IS	ATP	Citraconate	Citrate	Dihexose	Inosine	Lactate	Pyruvate	2-Oxoglutarate
Control_Chicken1_Day1	Control_Chicken1	Control	Day1	30.9	38138468.09	6089.000973	180309.0288	23240.00371	13546.00216	310948.0497	886976.1417	46529.00743	40882.89909
Control_Chicken2_Day1	Control_Chicken2	Control	Day1	27.8	35573082.68	6335.001012	212464.0339	26143.00418	1391.000222	228635.0365	902410.1442	75277.01203	23616.83006
Control_Chicken3_Day1	Control_Chicken3	Control	Day1	38.35	34186399.46	3243.000518	186774.0298	24082.00385	57258.00915	305844.0489	853374.1363	63623.01017	39157.69235
Control_Chicken4_Day1	Control_Chicken4	Control	Day1	16.45	34973892.59	3551.000567	228225.0365	24294.00388	14933.00239	136071.0217	587579.0939	52647.00841	32997.95422
Control_Chicken5_Day1	Control_Chicken5	Control	Day1	20.1	32973531.27	2619.000418	214506.0343	29132.00465	3069.00049	239802.0383	919940.147	51020.00815	33936.06663
Control_Chicken6_Day1	Control_Chicken6	Control	Day1	27.85	32306976.16	3062.000489	204037.0326	24567.00393	2770.000443	226917.0363	855031.1366	75407.01205	30481.65268
Control_Chicken7_Day1	Control_Chicken7	Control	Day1	20.75	30962727.95	2985.000477	201888.0323	26858.00429	12915.00206	214343.0342	683656.1092	66212.01058	34065.08209
Fast_Chicken8_Day1	Fast_Chicken8	Fast	Day1	29.1	34132675.45	4332.000692	198572.0317	22368.00357	381.0000609	175410.028	818386.1308	60120.00961	29654.55357
Fast_Chicken9_Day1	Fast_Chicken9	Fast	Day1	8.35	27125442.5	5015.601031	215083.774	25784.08977	1266.151726	65754.87955	549717.8739	65635.86529	27616.30932
Fast_Chicken10_Day1	Fast_Chicken10	Fast	Day1	30.25	29686170.74	2390.000382	225231.036	21971.00351	1413.000226	185507.0296	906718.1449	103469.0165	39041.67845
Fast_Chicken11_Day2	Fast_Chicken11	Fast	Day2	18.65	24060530.84	5724.000915	240087.0384	28086.00449	1777.000284	117352.0188	565083.0903	79123.01264	29924.58593
Fast_Chicken12_Day2	Fast_Chicken12	Fast	Day2	25.85	31144668.98	4799.000767	230650.0369	25843.00413	354.0000566	233714.0373	704550.1126	64054.01023	31111.72819
Fast_Chicken13_Day2	Fast_Chicken13	Fast	Day2	20	33879792.41	7147.001142	226679.0362	23014.00368	486.0000777	152480.0244	619428.099	60190.00962	28071.36385
Fast_Chicken14_Day2	Fast_Chicken14	Fast	Day2	14.45	32169539.14	3261.000521	240410.0384	30565.00488	462.0000738	121429.0194	560081.0895	58316.00932	23547.82179
InsNeut_Chicken15_Day2	InsNeut_Chicken15	InsNeut	Day2	10.25	39684202.34	7131.001139	213788.0342	26391.00422	3010.000481	135277.0216	642980.1027	41391.00661	49939.98442
InsNeut_Chicken16_Day2	InsNeut_Chicken16	InsNeut	Day2	16.55	32972009.27	4746.000758	230430.0368	21345.00341	10859.00174	49627.00793	615476.0983	53235.00851	35151.21225
InsNeut_Chicken17_Day2	InsNeut_Chicken17	InsNeut	Day2	9.5	33313849.32	3629.00058	244260.039	20478.00327	2998.000479	54967.00878	529867.0847	39017.00623	31895.82215
InsNeut_Chicken18_Day2	InsNeut_Chicken18	InsNeut	Day2	9.8	35162076.62	4857.000776	225912.0361	30085.00481	5495.000878	225454.036	656612.1049	42201.00674	44279.30609
InsNeut_Chicken19_Day2	InsNeut_Chicken19	InsNeut	Day2	21.15	33129515.29	2348.000375	236670.0378	18970.00303	3901.000623	156627.025	946086.1512	65137.01041	63740.63818
InsNeut_Chicken20_Day2	InsNeut_Chicken20	InsNeut	Day2	34.55	33031747.28	3604.000576	214058.0342	20241.00323	10458.00167	100452.016	734026.1173	60403.00965	49906.98047
InsNeut_Chicken21_Day2	InsNeut_Chicken21	InsNeut	Day2	14.55	31779437.08	3280.000524	255657.0408	25339.00405	1695.000271	187641.03	621268.0993	43578.00696	48158.77097
Control_Chicken1_Day3	Control_Chicken1	Control	Day3	18.75	2521198.403	723.0001155	92304.01475	3194.00051	6524.001042	321143.0513	960140.1534	37947.00606	NA
Control_Chicken2_Day3	Control_Chicken2	Control	Day3	11.6	2018425.322	2364.000378	129498.0207	5666.000905	1611.000257	114558.0183	588968.0941	35153.00562	NA
Control_Chicken3_Day3	Control_Chicken3	Control	Day3	10.6	2115836.338	4627.000739	104329.0167	8148.001302	34022.00544	142324.0227	531142.0849	33574.00536	NA
Control_Chicken4_Day3	Control_Chicken4	Control	Day3	13.65	2088124.334	1159.000185	124988.02	6955.001111	8633.001379	102409.0164	652236.1042	43166.0069	NA
Control_Chicken5_Day3	Control_Chicken5	Control	Day3	13.1	1923248.307	1374.00022	139929.0224	10344.00165	3289.000526	61624.00985	586016.0936	34694.00554	NA
Fast_Chicken8_Day3	Fast_Chicken8	Fast	Day3	10.05	2172756.347	1478.000236	100462.0161	14233.00227	426.0000681	82228.01314	565570.0904	39134.00625	NA
Fast_Chicken11_Day3	Fast_Chicken11	Fast	Day3	7.55	2112560.338	2690.00043	103933.0166	8799.001406	435.0000695	59057.00944	363192.058	28440.00454	NA
Fast_Chicken12_Day3	Fast_Chicken12	Fast	Day3	15.3	2287326.365	2699.000431	118887.019	11353.00181	2294.000367	145954.0233	480889.0768	31033.00496	NA
InsNeut_Chicken15_Day3	InsNeut_Chicken15	InsNeut	Day3	13	2327044.372	3472.000555	117710.0188	9750.001558	5379.000859	165766.0265	657879.1051	30391.00486	NA
InsNeut_Chicken16_Day3	InsNeut_Chicken16	InsNeut	Day3	11.75	2195809.351	1171.000187	112436.018	8660.001384	13498.00216	81789.01307	589840.0942	50512.00807	NA
InsNeut_Chicken17_Day3	InsNeut_Chicken17	InsNeut	Day3	27	2230299.356	2581.000412	104643.0167	10260.00164	6742.001077	266821.0426	801506.1281	62998.01007	NA
