# Supplementary material for: MetabR: an R script for linear model analysis of quantitative metabolomic data
Source: BMC Res Notes. 2012 Oct 30;5:596. doi: 10.1186/1756-0500-5-596 (PMC3532230; doi:10.1186/1756-0500-5-596)
Supplement: Additional file 5 — Mouse_pos. Mouse example data 1 from positive ionization mode. [file 1756-0500-5-596-S5.csv]

ID	Subject	Group	Strain	Day	Quantity	IS	Thymine	Urea	N-Acetyl-L-glutamate	ADP	Tryptophan	Ornithine
BPA50_C_mouse1_Day1	BPA50_mouse1	BPA50	C	Day1	6.95	4859047	5516	90999	83209	NA	239072	15948
BPA500_C_mouse2_Day1	BPA500_mouse2	BPA500	C	Day1	7.15	5238356	5185	69542	26407	686	100330	26342
BPA5000_C_mouse3_Day1	BPA5000_mouse3	BPA5000	C	Day1	7.35	5257423	1957	130845	53170	3974	191639	43159
Control_C_mouse4_Day1	Control_mouse4	Control	C	Day1	12.85	5079308	8044	238918	57984	18986	283858	25445
BPA50_C_mouse5_Day1	BPA50_mouse5	BPA50	C	Day1	6.3	5239109	6392	107507	66125	10586	167051	17171
BPA500_C_mouse6_Day1	BPA500_mouse6	BPA500	C	Day1	14.65	5012908	5265	231653	75597	3033	450999	28961
BPA5000_C_mouse7_Day1	BPA5000_mouse7	BPA5000	C	Day1	11.5	5119246	3332	166938	54163	1327	170877	27590
Control_C_mouse8_Day1	Control_mouse8	Control	C	Day1	8.2	5246259	19298	128100	69836	50371	259284	31869
BPA500_C_mouse9_Day2	BPA500_mouse9	BPA500	C	Day2	10.5	5923963	6494	199770	35715	1688	212490	24453
BPA5000_C_mouse10_Day2	BPA5000_mouse10	BPA5000	C	Day2	13.4	6014421	5822	268960	52402	4168	203398	11051
Control_C_mouse11_Day2	Control_mouse11	Control	C	Day2	7.95	5556417	4261	144788	72471	815	145675	10815
BPA50_C_mouse12_Day2	BPA50_mouse12	BPA50	C	Day2	6.95	4962460	13103	93250	77571	219	149627	23019
BPA500_C_mouse13_Day2	BPA500_mouse13	BPA500	C	Day2	11.1	4206472	9984	894110	50932	4827	504176	17072
BPA5000_C_mouse14_Day2	BPA5000_mouse14	BPA5000	C	Day2	7.3	5297294	3572	154311	46360	32453	208966	22341
Control_C_mouse15_Day2	Control_mouse15	Control	C	Day2	9.55	5013112	6615	194570	56983	25118	201446	22306
BPA50_C_mouse16_Day2	BPA50_mouse16	BPA50	C	Day2	7.4	5525793	7605	142488	102391	1412	227419	14127
BPA50_D_mouse17_Day3	BPA50_mouse17	BPA50	D	Day3	13.25	3528057	4825	210555	40229	281	206083	15844
BPA500_D_mouse18_Day3	BPA500_mouse18	BPA500	D	Day3	24.6	3684331	7912	213997	142825	83	251116	123778
BPA5000_D_mouse19_Day3	BPA5000_mouse19	BPA5000	D	Day3	17.8	3540557	4923	405018	29631	29849	263893	96791
Control_D_mouse20_Day3	Control_mouse20	Control	D	Day3	15	3727349	6345	198263	28126	27774	175825	59889
BPA50_D_mouse21_Day3	BPA50_mouse21	BPA50	D	Day3	13.75	4080059	4768	406308	105749	1787	472271	58956
BPA500_D_mouse22_Day3	BPA500_mouse22	BPA500	D	Day3	23.1	4184027	5864	139048	66359	NA	197077	70007
BPA5000_D_mouse23_Day3	BPA5000_mouse23	BPA5000	D	Day3	8.25	4080030	4812	180360	36662	NA	223312	93180
Control_D_mouse24_Day3	Control_mouse24	Control	D	Day3	15.65	4030191	6441	201310	37243	NA	164036	54504
BPA50_D_mouse25_Day4	BPA50_mouse25	BPA50	D	Day4	14.15	3843604	6232	307988	47334	NA	252855	24886
BPA500_D_mouse26_Day4	BPA500_mouse26	BPA500	D	Day4	15.9	3468038	4218	204018	32445	NA	236489	55933
BPA5000_D_mouse27_Day4	BPA5000_mouse27	BPA5000	D	Day4	22	3518160	4274	96794	62646	NA	114933	39990
Control_D_mouse28_Day4	Control_mouse28	Control	D	Day4	21.8	3646171	9269	437325	47074	NA	345247	26955
BPA50_D_mouse29_Day4	BPA50_mouse29	BPA50	D	Day4	18.4	3523196	12090	239384	180707	NA	252716	29531
BPA500_D_mouse30_Day4	BPA500_mouse30	BPA500	D	Day4	18.2	3766929	10681	314189	31552	NA	325059	69513
BPA5000_D_mouse31_Day4	BPA5000_mouse31	BPA5000	D	Day4	12.25	3449999	5491	97395	52650	NA	121985	22756
Control_D_mouse32_Day4	Control_mouse32	Control	D	Day4	18.25	3803816	9173	275293	82851	NA	202655	29289
