# Supplementary material for: MetabR: an R script for linear model analysis of quantitative metabolomic data
Source: BMC Res Notes. 2012 Oct 30;5:596. doi: 10.1186/1756-0500-5-596 (PMC3532230; doi:10.1186/1756-0500-5-596)
Supplement: Additional file 6 — Mouse_neg. Mouse example data 2 from negative ionization mode. [file 1756-0500-5-596-S6.csv]

ID	Subject	Group	Strain	Day	Quantity	IS	Bisphenol A	Glucose-6-phosphate	Lactate	Citrate	Isocitrate	Phosphoenolpyruvate
BPA50_C_mouse1_Day1	BPA50_mouse1	BPA50	C	Day1	6.95	928146	1625	1446940	2838	89638	19195	1977
BPA500_C_mouse2_Day1	BPA500_mouse2	BPA500	C	Day1	7.15	878970	1318	1527127	10483	131966	19049	4254
BPA5000_C_mouse3_Day1	BPA5000_mouse3	BPA5000	C	Day1	7.35	1049784	NA	1424536	5097	533029	33628	3644
Control_C_mouse4_Day1	Control_mouse4	Control	C	Day1	12.85	856558	NA	1446332	8423	603785	42643	2391
BPA50_C_mouse5_Day1	BPA50_mouse5	BPA50	C	Day1	6.3	819029	1077	1467167	5590	167443	24691	2965
BPA500_C_mouse6_Day1	BPA500_mouse6	BPA500	C	Day1	14.65	807161	462	1512474	7156	123444	19737	4953
BPA5000_C_mouse7_Day1	BPA5000_mouse7	BPA5000	C	Day1	11.5	632762	NA	1429406	10187	302476	18080	2922
Control_C_mouse8_Day1	Control_mouse8	Control	C	Day1	8.2	768734	NA	1446488	10403	90034	18026	1952
BPA500_C_mouse9_Day2	BPA500_mouse9	BPA500	C	Day2	10.5	937197	392	2390431	19620	109583	17076	3222
BPA5000_C_mouse10_Day2	BPA5000_mouse10	BPA5000	C	Day2	13.4	939900	410	2212078	12340	86745	22469	7383
Control_C_mouse11_Day2	Control_mouse11	Control	C	Day2	7.95	994123	254	2499840	5405	117155	22966	2290
BPA50_C_mouse12_Day2	BPA50_mouse12	BPA50	C	Day2	6.95	854460	387	2516029	7622	269734	22432	4467
BPA500_C_mouse13_Day2	BPA500_mouse13	BPA500	C	Day2	11.1	1135308	NA	2484004	1727	194541	20206	2056
BPA5000_C_mouse14_Day2	BPA5000_mouse14	BPA5000	C	Day2	7.3	897676	154	2349006	5272	550782	28011	2937
Control_C_mouse15_Day2	Control_mouse15	Control	C	Day2	9.55	873171	1269	2413611	11675	327090	22284	2255
BPA50_C_mouse16_Day2	BPA50_mouse16	BPA50	C	Day2	7.4	953521	NA	2205213	20279	82839	16107	2210
BPA50_D_mouse17_Day3	BPA50_mouse17	BPA50	D	Day3	13.25	724895	1282	2513276	6267	205545	31223	3320
BPA500_D_mouse18_Day3	BPA500_mouse18	BPA500	D	Day3	24.6	722430	109	2451746	11242	796903	36062	7903
BPA5000_D_mouse19_Day3	BPA5000_mouse19	BPA5000	D	Day3	17.8	789067	127	2441521	13826	2337922	38720	7001
Control_D_mouse20_Day3	Control_mouse20	Control	D	Day3	15	775442	2780	2455315	9065	241238	25920	2707
BPA50_D_mouse21_Day3	BPA50_mouse21	BPA50	D	Day3	13.75	829559	NA	2346569	6748	90252	20242	4504
BPA500_D_mouse22_Day3	BPA500_mouse22	BPA500	D	Day3	23.1	848737	313	2404898	7489	104039	19909	5435
BPA5000_D_mouse23_Day3	BPA5000_mouse23	BPA5000	D	Day3	8.25	910872	NA	2399640	4970	99401	19394	5753
Control_D_mouse24_Day3	Control_mouse24	Control	D	Day3	15.65	805321	144	2338756	10102	838769	33110	2660
BPA50_D_mouse25_Day4	BPA50_mouse25	BPA50	D	Day4	14.15	676169	160	2401130	4222	79262	18737	558
BPA500_D_mouse26_Day4	BPA500_mouse26	BPA500	D	Day4	15.9	749523	916	2508392	19870	96074	20478	4519
BPA5000_D_mouse27_Day4	BPA5000_mouse27	BPA5000	D	Day4	22	660530	522	2250342	2677	326685	33682	2505
Control_D_mouse28_Day4	Control_mouse28	Control	D	Day4	21.8	795722	647	2571321	17382	182616	27731	4767
BPA50_D_mouse29_Day4	BPA50_mouse29	BPA50	D	Day4	18.4	671814	585	2307630	11674	91434	25766	4041
BPA500_D_mouse30_Day4	BPA500_mouse30	BPA500	D	Day4	18.2	778982	301	2341997	27849	123857	19528	3365
BPA5000_D_mouse31_Day4	BPA5000_mouse31	BPA5000	D	Day4	12.25	768990	156	2384580	22105	136946	22966	5979
Control_D_mouse32_Day4	Control_mouse32	Control	D	Day4	18.25	724182	473	2304063	17228	598736	27045	2302
